# Supplementary material for: ADuLT: An efficient and robust time-to-event GWAS
Source: Nat Commun. 2023 Sep 9;14:5553. doi: 10.1038/s41467-023-41210-z (PMC10492844; doi:10.1038/s41467-023-41210-z)
Supplement: Supplementary file 4 — Supplementary Data 1 [file 41467_2023_41210_MOESM4_ESM.xlsx]

## Sheet: Raw Simulation Results
v	C	prev	method	downsampling	gen_mod	FP	mean_null_chisq	causal	mean_causal_chisq	power
1	C1000	prev01	Case-Control	no	Hazard	0	1.00436	28	5.68974	0.028
1	C1000	prev01	SPACox	no	Hazard	0	1.00663	28	5.84202	0.028
1	C1000	prev01	ADuLT	no	Hazard	0	1.00553	28	5.69195	0.028
1	C1000	prev01	Case-Control	yes	Hazard	0	1.01619	3	3.17771	0.003
1	C1000	prev01	SPACox	yes	Hazard	0	0.996713	0	1.52737	0
1	C1000	prev01	ADuLT	yes	Hazard	0	1.01469	3	3.14974	0.003
1	C1000	prev025	Case-Control	no	Hazard	0	0.992945	98	10.9355	0.098
1	C1000	prev025	SPACox	no	Hazard	0	0.992406	113	11.943	0.113
1	C1000	prev025	ADuLT	no	Hazard	0	0.992463	101	11.228	0.101
1	C1000	prev025	Case-Control	yes	Hazard	0	0.985753	2	3.02388	0.002
1	C1000	prev025	SPACox	yes	Hazard	0	0.989237	0	1.75574	0
1	C1000	prev025	ADuLT	yes	Hazard	0	0.98344	2	3.07501	0.002
1	C1000	prev05	Case-Control	no	Hazard	0	1.01448	188	18.3785	0.188
1	C1000	prev05	SPACox	no	Hazard	0	1.01608	231	21.3759	0.231
1	C1000	prev05	ADuLT	no	Hazard	0	1.01518	202	19.4423	0.202
1	C1000	prev05	Case-Control	yes	Hazard	0	0.988257	1	2.92232	0.001
1	C1000	prev05	SPACox	yes	Hazard	0	0.987922	1	2.01402	0.001
1	C1000	prev05	ADuLT	yes	Hazard	0	0.99179	1	2.9934	0.001
1	C1000	prev10	Case-Control	no	Hazard	0	0.989778	299	28.5605	0.299
1	C1000	prev10	SPACox	no	Hazard	0	1.00189	349	37.5885	0.349
1	C1000	prev10	ADuLT	no	Hazard	0	0.994313	320	32.5758	0.32
1	C1000	prev10	Case-Control	yes	Hazard	0	1.00478	0	2.37858	0
1	C1000	prev10	SPACox	yes	Hazard	0	0.991598	0	2.22546	0
1	C1000	prev10	ADuLT	yes	Hazard	0	0.999586	0	2.50306	0
1	C1000	prev20	Case-Control	no	Hazard	0	1.00393	385	39.7033	0.385
1	C1000	prev20	SPACox	no	Hazard	0	1.00101	485	65.0341	0.485
1	C1000	prev20	ADuLT	no	Hazard	0	1.00351	458	53.532	0.458
1	C1000	prev20	Case-Control	yes	Hazard	0	0.986346	0	2.09439	0
1	C1000	prev20	SPACox	yes	Hazard	0	0.98808	0	2.77803	0
1	C1000	prev20	ADuLT	yes	Hazard	0	0.979101	0	2.6092	0
1	C1000	prev50	Case-Control	no	Hazard	0	0.992359	395	43.2378	0.395
1	C1000	prev50	SPACox	no	Hazard	0	0.992429	617	#DIV/0!	0.617
1	C1000	prev50	ADuLT	no	Hazard	0	0.985852	583	#DIV/0!	0.583
1	C1000	prev50	Case-Control	yes	Hazard	0	0.987146	0	1.93164	0
1	C1000	prev50	SPACox	yes	Hazard	0	0.99351	7	3.53907	0.007
1	C1000	prev50	ADuLT	yes	Hazard	0	0.989698	4	3.22298	0.004
1	C250	prev01	Case-Control	no	Hazard	0	0.993112	48	18.5835	0.192
1	C250	prev01	SPACox	no	Hazard	0	0.988512	51	19.14	0.204
1	C250	prev01	ADuLT	no	Hazard	0	0.993194	48	18.6598	0.192
1	C250	prev01	Case-Control	yes	Hazard	0	0.997731	19	9.94328	0.076
1	C250	prev01	SPACox	yes	Hazard	0	0.978492	1	2.96652	0.004
1	C250	prev01	ADuLT	yes	Hazard	0	0.997979	15	9.94247	0.06
1	C250	prev025	Case-Control	no	Hazard	0	0.994001	100	39.4663	0.4
1	C250	prev025	SPACox	no	Hazard	0	0.995836	102	43.1098	0.408
1	C250	prev025	ADuLT	no	Hazard	0	0.996396	102	40.7382	0.408
1	C250	prev025	Case-Control	yes	Hazard	0	1.00225	17	9.05259	0.068
1	C250	prev025	SPACox	yes	Hazard	0	1.00112	2	4.10945	0.008
1	C250	prev025	ADuLT	yes	Hazard	0	1.00347	19	9.35625	0.076
1	C250	prev05	Case-Control	no	Hazard	0	0.994888	125	69.1569	0.5
1	C250	prev05	SPACox	no	Hazard	0	0.996257	130	80.0367	0.52
1	C250	prev05	ADuLT	no	Hazard	0	0.99318	128	73.3116	0.512
1	C250	prev05	Case-Control	yes	Hazard	0	1.00227	13	8.35922	0.052
1	C250	prev05	SPACox	yes	Hazard	0	1.0048	4	5.16295	0.016
1	C250	prev05	ADuLT	yes	Hazard	0	1.00379	15	8.69664	0.06
1	C250	prev10	Case-Control	no	Hazard	0	0.986558	145	#DIV/0!	0.58
1	C250	prev10	SPACox	no	Hazard	0	0.994963	153	#DIV/0!	0.612
1	C250	prev10	ADuLT	no	Hazard	0	0.987214	147	#DIV/0!	0.588
1	C250	prev10	Case-Control	yes	Hazard	0	0.985773	7	6.7268	0.028
1	C250	prev10	SPACox	yes	Hazard	0	1.00821	7	6.13322	0.028
1	C250	prev10	ADuLT	yes	Hazard	0	0.991558	9	7.58464	0.036
1	C250	prev20	Case-Control	no	Hazard	0	0.99313	155	#DIV/0!	0.62
1	C250	prev20	SPACox	no	Hazard	0	0.990424	174	#DIV/0!	0.696
1	C250	prev20	ADuLT	no	Hazard	0	0.988681	167	#DIV/0!	0.668
1	C250	prev20	Case-Control	yes	Hazard	0	1.00325	11	6.4951	0.044
1	C250	prev20	SPACox	yes	Hazard	0	0.980278	15	7.94969	0.06
1	C250	prev20	ADuLT	yes	Hazard	0	0.998688	17	8.37172	0.068
1	C250	prev50	Case-Control	no	Hazard	0	1.00569	163	#DIV/0!	0.652
1	C250	prev50	SPACox	no	Hazard	0	1.00161	193	#DIV/0!	0.772
1	C250	prev50	ADuLT	no	Hazard	0	1.00509	187	#DIV/0!	0.748
1	C250	prev50	Case-Control	yes	Hazard	0	1.01778	3	4.27071	0.012
1	C250	prev50	SPACox	yes	Hazard	0	1.00901	21	10.6529	0.084
1	C250	prev50	ADuLT	yes	Hazard	0	1.02	17	9.1614	0.068
2	C1000	prev01	Case-Control	no	Hazard	0	1.00404	18	5.6017	0.018
2	C1000	prev01	SPACox	no	Hazard	0	1.00504	20	5.7822	0.02
2	C1000	prev01	ADuLT	no	Hazard	0	1.00436	20	5.61188	0.02
2	C1000	prev01	Case-Control	yes	Hazard	0	0.99763	1	3.25844	0.001
2	C1000	prev01	SPACox	yes	Hazard	0	1.02743	0	1.52486	0
2	C1000	prev01	ADuLT	yes	Hazard	0	1.00146	1	3.23802	0.001
2	C1000	prev025	Case-Control	no	Hazard	0	1.00735	99	10.7086	0.099
2	C1000	prev025	SPACox	no	Hazard	0	1.00536	116	11.595	0.116
2	C1000	prev025	ADuLT	no	Hazard	0	1.00639	97	10.906	0.097
2	C1000	prev025	Case-Control	yes	Hazard	0	1.01046	0	3.06608	0
2	C1000	prev025	SPACox	yes	Hazard	0	0.991306	0	1.73522	0
2	C1000	prev025	ADuLT	yes	Hazard	0	1.00789	0	3.07783	0
2	C1000	prev05	Case-Control	no	Hazard	0	1.00592	202	18.1165	0.202
2	C1000	prev05	SPACox	no	Hazard	0	1.0105	252	21.0696	0.252
2	C1000	prev05	ADuLT	no	Hazard	0	1.00744	218	19.0925	0.218
2	C1000	prev05	Case-Control	yes	Hazard	0	1.00356	0	2.70436	0
2	C1000	prev05	SPACox	yes	Hazard	0	0.985763	0	1.92964	0
2	C1000	prev05	ADuLT	yes	Hazard	0	1.00597	0	2.81347	0
2	C1000	prev10	Case-Control	no	Hazard	0	1.00164	307	27.5953	0.307
2	C1000	prev10	SPACox	no	Hazard	0	0.988825	375	36.4167	0.375
2	C1000	prev10	ADuLT	no	Hazard	0	0.99793	342	31.5994	0.342
2	C1000	prev10	Case-Control	yes	Hazard	0	1.00501	0	2.5206	0
2	C1000	prev10	SPACox	yes	Hazard	0	1.00148	0	2.36497	0
2	C1000	prev10	ADuLT	yes	Hazard	0	1.00734	0	2.7606	0
2	C1000	prev20	Case-Control	no	Hazard	0	0.997114	390	38.5053	0.39
2	C1000	prev20	SPACox	no	Hazard	0	0.986081	493	62.767	0.493
2	C1000	prev20	ADuLT	no	Hazard	0	0.988685	455	51.823	0.455
2	C1000	prev20	Case-Control	yes	Hazard	0	0.989027	0	2.34187	0
2	C1000	prev20	SPACox	yes	Hazard	0	0.98844	0	2.73974	0
2	C1000	prev20	ADuLT	yes	Hazard	0	0.981627	0	2.77377	0
2	C1000	prev50	Case-Control	no	Hazard	0	1.0126	400	42.4937	0.4
2	C1000	prev50	SPACox	no	Hazard	0	1.00893	625	122.277	0.625
2	C1000	prev50	ADuLT	no	Hazard	0	1.00364	591	103.991	0.591
2	C1000	prev50	Case-Control	yes	Hazard	0	0.981786	0	1.83687	0
2	C1000	prev50	SPACox	yes	Hazard	0	1.00817	2	3.6329	0.002
2	C1000	prev50	ADuLT	yes	Hazard	0	1.00118	2	3.22571	0.002
2	C250	prev01	Case-Control	no	Hazard	0	0.993289	68	22.8987	0.272
2	C250	prev01	SPACox	no	Hazard	0	0.996718	72	23.6494	0.288
2	C250	prev01	ADuLT	no	Hazard	0	0.992386	68	22.942	0.272
2	C250	prev01	Case-Control	yes	Hazard	0	0.983935	27	11.8243	0.108
2	C250	prev01	SPACox	yes	Hazard	0	0.998443	0	4.0976	0
2	C250	prev01	ADuLT	yes	Hazard	0	0.983585	27	11.7675	0.108
2	C250	prev025	Case-Control	no	Hazard	0	0.993226	118	48.8702	0.472
2	C250	prev025	SPACox	no	Hazard	0	0.991131	123	53.0115	0.492
2	C250	prev025	ADuLT	no	Hazard	0	0.991963	119	50.4795	0.476
2	C250	prev025	Case-Control	yes	Hazard	0	0.990403	25	10.5717	0.1
2	C250	prev025	SPACox	yes	Hazard	0	0.998472	1	4.76955	0.004
2	C250	prev025	ADuLT	yes	Hazard	0	0.984494	25	10.8428	0.1
2	C250	prev05	Case-Control	no	Hazard	0	0.991871	148	78.5646	0.592
2	C250	prev05	SPACox	no	Hazard	0	0.996091	156	92.1926	0.624
2	C250	prev05	ADuLT	no	Hazard	0	0.992209	149	83.77	0.596
2	C250	prev05	Case-Control	yes	Hazard	0	1.00471	16	9.1395	0.064
2	C250	prev05	SPACox	yes	Hazard	0	1.01011	7	5.83767	0.028
2	C250	prev05	ADuLT	yes	Hazard	0	1.00374	21	9.74943	0.084
2	C250	prev10	Case-Control	no	Hazard	0	1.01218	162	126.86	0.648
2	C250	prev10	SPACox	no	Hazard	0	1.0107	173	#DIV/0!	0.692
2	C250	prev10	ADuLT	no	Hazard	0	1.01515	168	145.187	0.672
2	C250	prev10	Case-Control	yes	Hazard	0	0.984558	10	7.90483	0.04
2	C250	prev10	SPACox	yes	Hazard	0	0.995925	6	6.981	0.024
2	C250	prev10	ADuLT	yes	Hazard	0	0.987625	14	8.90886	0.056
2	C250	prev20	Case-Control	no	Hazard	0	1.00837	186	#DIV/0!	0.744
2	C250	prev20	SPACox	no	Hazard	0	1.02624	196	#DIV/0!	0.784
2	C250	prev20	ADuLT	no	Hazard	0	1.01509	195	#DIV/0!	0.78
2	C250	prev20	Case-Control	yes	Hazard	0	1.01026	11	6.918	0.044
2	C250	prev20	SPACox	yes	Hazard	0	0.999936	16	8.68934	0.064
2	C250	prev20	ADuLT	yes	Hazard	0	1.0051	15	9.03393	0.06
2	C250	prev50	Case-Control	no	Hazard	0	1.00469	184	#DIV/0!	0.736
2	C250	prev50	SPACox	no	Hazard	0	1.00127	207	#DIV/0!	0.828
2	C250	prev50	ADuLT	no	Hazard	0	0.995277	207	#DIV/0!	0.828
2	C250	prev50	Case-Control	yes	Hazard	0	1.00884	2	4.63541	0.008
2	C250	prev50	SPACox	yes	Hazard	0	0.987978	25	11.6557	0.1
2	C250	prev50	ADuLT	yes	Hazard	0	0.995315	17	10.0503	0.068
3	C1000	prev01	Case-Control	no	Hazard	0	0.992846	22	5.96143	0.022
3	C1000	prev01	SPACox	no	Hazard	0	0.993762	26	6.20389	0.026
3	C1000	prev01	ADuLT	no	Hazard	0	0.992278	23	5.98969	0.023
3	C1000	prev01	Case-Control	yes	Hazard	0	1.00289	1	3.45588	0.001
3	C1000	prev01	SPACox	yes	Hazard	0	0.974757	0	1.608	0
3	C1000	prev01	ADuLT	yes	Hazard	0	1.00144	2	3.45735	0.002
3	C1000	prev025	Case-Control	no	Hazard	0	1.01014	104	11.9499	0.104
3	C1000	prev025	SPACox	no	Hazard	0	1.00885	119	12.8475	0.119
3	C1000	prev025	ADuLT	no	Hazard	0	1.00948	105	12.128	0.105
3	C1000	prev025	Case-Control	yes	Hazard	0	1.00401	4	3.19027	0.004
3	C1000	prev025	SPACox	yes	Hazard	0	1.0064	0	1.76612	0
3	C1000	prev025	ADuLT	yes	Hazard	0	1.00744	4	3.17551	0.004
3	C1000	prev05	Case-Control	no	Hazard	0	0.998488	212	18.7421	0.212
3	C1000	prev05	SPACox	no	Hazard	0	1.00557	258	21.813	0.258
3	C1000	prev05	ADuLT	no	Hazard	0	1.00244	234	20.0141	0.234
3	C1000	prev05	Case-Control	yes	Hazard	0	1.00111	1	2.77805	0.001
3	C1000	prev05	SPACox	yes	Hazard	0	1.00343	0	2.04969	0
3	C1000	prev05	ADuLT	yes	Hazard	0	0.996286	1	2.93708	0.001
3	C1000	prev10	Case-Control	no	Hazard	0	1.00595	330	29.7899	0.33
3	C1000	prev10	SPACox	no	Hazard	0	1.00218	398	39.1665	0.398
3	C1000	prev10	ADuLT	no	Hazard	0	1.0029	362	34.0376	0.362
3	C1000	prev10	Case-Control	yes	Hazard	0	0.980287	0	2.77377	0
3	C1000	prev10	SPACox	yes	Hazard	0	0.987255	0	2.36263	0
3	C1000	prev10	ADuLT	yes	Hazard	0	0.978312	1	3.00827	0.001
3	C1000	prev20	Case-Control	no	Hazard	0	1.00334	404	41.7627	0.404
3	C1000	prev20	SPACox	no	Hazard	0	0.991483	515	67.6311	0.515
3	C1000	prev20	ADuLT	no	Hazard	0	0.994391	477	56.143	0.477
3	C1000	prev20	Case-Control	yes	Hazard	0	0.990074	0	2.19066	0
3	C1000	prev20	SPACox	yes	Hazard	0	1.00576	1	2.76381	0.001
3	C1000	prev20	ADuLT	yes	Hazard	0	0.995965	0	2.67342	0
3	C1000	prev50	Case-Control	no	Hazard	0	1.01833	431	45.1956	0.431
3	C1000	prev50	SPACox	no	Hazard	0	1.0097	633	#DIV/0!	0.633
3	C1000	prev50	ADuLT	no	Hazard	0	1.0071	606	110.72	0.606
3	C1000	prev50	Case-Control	yes	Hazard	0	1.00738	0	1.86711	0
3	C1000	prev50	SPACox	yes	Hazard	0	0.978996	1	3.61392	0.001
3	C1000	prev50	ADuLT	yes	Hazard	0	0.995052	0	3.19683	0
3	C250	prev01	Case-Control	no	Hazard	0	1.0002	51	16.7472	0.204
3	C250	prev01	SPACox	no	Hazard	0	1.00081	55	17.4131	0.22
3	C250	prev01	ADuLT	no	Hazard	0	1.00171	50	16.7457	0.2
3	C250	prev01	Case-Control	yes	Hazard	0	1.00525	18	9.15025	0.072
3	C250	prev01	SPACox	yes	Hazard	0	1.01406	0	3.07773	0
3	C250	prev01	ADuLT	yes	Hazard	0	1.00758	18	9.0967	0.072
3	C250	prev025	Case-Control	no	Hazard	0	1.0038	101	39.9979	0.404
3	C250	prev025	SPACox	no	Hazard	0	1.00354	102	43.3272	0.408
3	C250	prev025	ADuLT	no	Hazard	0	1.00351	101	40.9878	0.404
3	C250	prev025	Case-Control	yes	Hazard	0	0.993213	13	8.29617	0.052
3	C250	prev025	SPACox	yes	Hazard	0	1.0127	0	4.00453	0
3	C250	prev025	ADuLT	yes	Hazard	0	0.997422	15	8.50984	0.06
3	C250	prev05	Case-Control	no	Hazard	0	1.00531	135	67.0502	0.54
3	C250	prev05	SPACox	no	Hazard	0	0.994857	142	77.7387	0.568
3	C250	prev05	ADuLT	no	Hazard	0	1.00474	134	71.2869	0.536
3	C250	prev05	Case-Control	yes	Hazard	0	1.00424	9	7.74959	0.036
3	C250	prev05	SPACox	yes	Hazard	0	0.99742	3	4.93805	0.012
3	C250	prev05	ADuLT	yes	Hazard	0	1.00633	14	8.31742	0.056
3	C250	prev10	Case-Control	no	Hazard	0	1.01516	156	105.218	0.624
3	C250	prev10	SPACox	no	Hazard	0	1.01655	168	138.847	0.672
3	C250	prev10	ADuLT	no	Hazard	0	1.01742	159	120.394	0.636
3	C250	prev10	Case-Control	yes	Hazard	0	0.997507	6	6.77765	0.024
3	C250	prev10	SPACox	yes	Hazard	0	1.0035	7	5.8372	0.028
3	C250	prev10	ADuLT	yes	Hazard	0	1.00029	6	7.48452	0.024
3	C250	prev20	Case-Control	no	Hazard	0	0.989826	174	150.577	0.696
3	C250	prev20	SPACox	no	Hazard	0	1.00328	191	#DIV/0!	0.764
3	C250	prev20	ADuLT	no	Hazard	0	0.992273	186	#DIV/0!	0.744
3	C250	prev20	Case-Control	yes	Hazard	0	1.01598	2	5.94074	0.008
3	C250	prev20	SPACox	yes	Hazard	0	1.01445	13	7.67638	0.052
3	C250	prev20	ADuLT	yes	Hazard	0	1.01302	9	7.79362	0.036
3	C250	prev50	Case-Control	no	Hazard	0	0.990042	173	163.413	0.692
3	C250	prev50	SPACox	no	Hazard	0	0.989716	213	#DIV/0!	0.852
3	C250	prev50	ADuLT	no	Hazard	0	0.991384	204	#DIV/0!	0.816
3	C250	prev50	Case-Control	yes	Hazard	0	0.997422	1	4.65729	0.004
3	C250	prev50	SPACox	yes	Hazard	0	0.976022	27	11.1351	0.108
3	C250	prev50	ADuLT	yes	Hazard	0	0.988537	19	9.45928	0.076
4	C1000	prev01	Case-Control	no	Hazard	0	1.00698	20	5.6392	0.02
4	C1000	prev01	SPACox	no	Hazard	0	1.00644	23	5.83449	0.023
4	C1000	prev01	ADuLT	no	Hazard	0	1.00523	19	5.64946	0.019
4	C1000	prev01	Case-Control	yes	Hazard	0	1.01227	5	3.41768	0.005
4	C1000	prev01	SPACox	yes	Hazard	0	1.01305	0	1.63966	0
4	C1000	prev01	ADuLT	yes	Hazard	0	1.00894	5	3.38511	0.005
4	C1000	prev025	Case-Control	no	Hazard	0	0.995279	106	10.6654	0.106
4	C1000	prev025	SPACox	no	Hazard	0	1.00112	123	11.6299	0.123
4	C1000	prev025	ADuLT	no	Hazard	0	0.993909	110	10.9552	0.11
4	C1000	prev025	Case-Control	yes	Hazard	0	0.979988	1	3.01744	0.001
4	C1000	prev025	SPACox	yes	Hazard	0	0.982149	0	1.76236	0
4	C1000	prev025	ADuLT	yes	Hazard	0	0.985886	1	3.06855	0.001
4	C1000	prev05	Case-Control	no	Hazard	0	1.00919	201	18.1071	0.201
4	C1000	prev05	SPACox	no	Hazard	0	1.0146	239	21.0212	0.239
4	C1000	prev05	ADuLT	no	Hazard	0	1.01227	218	19.1034	0.218
4	C1000	prev05	Case-Control	yes	Hazard	0	0.985297	0	2.76193	0
4	C1000	prev05	SPACox	yes	Hazard	0	0.986621	0	1.99121	0
4	C1000	prev05	ADuLT	yes	Hazard	0	0.984599	0	2.84395	0
4	C1000	prev10	Case-Control	no	Hazard	0	0.992045	306	28.3792	0.306
4	C1000	prev10	SPACox	no	Hazard	0	1.00241	381	37.1381	0.381
4	C1000	prev10	ADuLT	no	Hazard	0	0.992542	345	32.3127	0.345
4	C1000	prev10	Case-Control	yes	Hazard	0	0.985663	0	2.52658	0
4	C1000	prev10	SPACox	yes	Hazard	0	1.00234	0	2.23589	0
4	C1000	prev10	ADuLT	yes	Hazard	0	0.989046	0	2.75232	0
4	C1000	prev20	Case-Control	no	Hazard	0	0.997707	393	39.6265	0.393
4	C1000	prev20	SPACox	no	Hazard	0	0.994221	521	63.684	0.521
4	C1000	prev20	ADuLT	no	Hazard	0	0.995832	469	52.9569	0.469
4	C1000	prev20	Case-Control	yes	Hazard	0	1.00031	1	2.24709	0.001
4	C1000	prev20	SPACox	yes	Hazard	0	0.990364	2	2.87308	0.002
4	C1000	prev20	ADuLT	yes	Hazard	0	1.00431	3	2.7465	0.003
4	C1000	prev50	Case-Control	no	Hazard	0	0.994476	436	42.8587	0.436
4	C1000	prev50	SPACox	no	Hazard	0	0.995872	626	#DIV/0!	0.626
4	C1000	prev50	ADuLT	no	Hazard	0	0.996118	599	#DIV/0!	0.599
4	C1000	prev50	Case-Control	yes	Hazard	0	0.991434	0	1.95692	0
4	C1000	prev50	SPACox	yes	Hazard	0	0.995833	4	3.58014	0.004
4	C1000	prev50	ADuLT	yes	Hazard	0	1.00334	2	3.23569	0.002
4	C250	prev01	Case-Control	no	Hazard	0	1.00817	62	21.8937	0.248
4	C250	prev01	SPACox	no	Hazard	0	1.00545	64	22.1002	0.256
4	C250	prev01	ADuLT	no	Hazard	0	1.01004	64	21.9216	0.256
4	C250	prev01	Case-Control	yes	Hazard	0	1.00635	26	10.8662	0.104
4	C250	prev01	SPACox	yes	Hazard	0	1.00306	2	3.32094	0.008
4	C250	prev01	ADuLT	yes	Hazard	0	1.00807	27	10.7278	0.108
4	C250	prev025	Case-Control	no	Hazard	0	1.00047	112	48.0245	0.448
4	C250	prev025	SPACox	no	Hazard	0	1.00637	113	51.323	0.452
4	C250	prev025	ADuLT	no	Hazard	0	1.00196	113	49.1243	0.452
4	C250	prev025	Case-Control	yes	Hazard	0	1.00383	27	10.5708	0.108
4	C250	prev025	SPACox	yes	Hazard	0	1.00245	0	4.54452	0
4	C250	prev025	ADuLT	yes	Hazard	0	0.996257	26	10.6498	0.104
4	C250	prev05	Case-Control	no	Hazard	0	1.01691	134	78.2477	0.536
4	C250	prev05	SPACox	no	Hazard	0	1.01599	148	90.2736	0.592
4	C250	prev05	ADuLT	no	Hazard	0	1.01248	139	83.2951	0.556
4	C250	prev05	Case-Control	yes	Hazard	0	0.986481	18	8.99823	0.072
4	C250	prev05	SPACox	yes	Hazard	0	0.997542	2	5.51115	0.008
4	C250	prev05	ADuLT	yes	Hazard	0	0.987014	20	9.3825	0.08
4	C250	prev10	Case-Control	no	Hazard	0	0.988043	159	121.912	0.636
4	C250	prev10	SPACox	no	Hazard	0	0.992535	174	159.376	0.696
4	C250	prev10	ADuLT	no	Hazard	0	0.990047	167	140.412	0.668
4	C250	prev10	Case-Control	yes	Hazard	0	0.998733	11	7.44598	0.044
4	C250	prev10	SPACox	yes	Hazard	0	0.999547	9	6.45274	0.036
4	C250	prev10	ADuLT	yes	Hazard	0	0.997567	16	8.54866	0.064
4	C250	prev20	Case-Control	no	Hazard	0	0.981575	181	170.199	0.724
4	C250	prev20	SPACox	no	Hazard	0	1.0042	203	#DIV/0!	0.812
4	C250	prev20	ADuLT	no	Hazard	0	0.984647	196	#DIV/0!	0.784
4	C250	prev20	Case-Control	yes	Hazard	0	0.996248	9	6.48011	0.036
4	C250	prev20	SPACox	yes	Hazard	0	1.00709	14	8.6359	0.056
4	C250	prev20	ADuLT	yes	Hazard	0	1.00004	15	8.59008	0.06
4	C250	prev50	Case-Control	no	Hazard	0	0.993104	186	185.548	0.744
4	C250	prev50	SPACox	no	Hazard	0	1.00498	215	#DIV/0!	0.86
4	C250	prev50	ADuLT	no	Hazard	0	0.981482	213	#DIV/0!	0.852
4	C250	prev50	Case-Control	yes	Hazard	0	0.997858	2	4.78252	0.008
4	C250	prev50	SPACox	yes	Hazard	0	0.991771	32	11.8032	0.128
4	C250	prev50	ADuLT	yes	Hazard	0	0.983887	28	10.368	0.112
5	C1000	prev01	Case-Control	no	Hazard	0	0.998902	21	5.69425	0.021
5	C1000	prev01	SPACox	no	Hazard	0	1.00244	25	5.89899	0.025
5	C1000	prev01	ADuLT	no	Hazard	0	1.00045	22	5.69413	0.022
5	C1000	prev01	Case-Control	yes	Hazard	0	1.00749	4	3.36738	0.004
5	C1000	prev01	SPACox	yes	Hazard	0	1.02784	0	1.54711	0
5	C1000	prev01	ADuLT	yes	Hazard	0	1.0088	4	3.33075	0.004
5	C1000	prev025	Case-Control	no	Hazard	0	1.01509	106	11.5129	0.106
5	C1000	prev025	SPACox	no	Hazard	0	1.01647	122	12.5982	0.122
5	C1000	prev025	ADuLT	no	Hazard	0	1.01397	108	11.8157	0.108
5	C1000	prev025	Case-Control	yes	Hazard	0	1.00586	3	3.22499	0.003
5	C1000	prev025	SPACox	yes	Hazard	0	0.987964	0	1.95935	0
5	C1000	prev025	ADuLT	yes	Hazard	0	1.00476	3	3.29544	0.003
5	C1000	prev05	Case-Control	no	Hazard	0	0.992509	196	18.8742	0.196
5	C1000	prev05	SPACox	no	Hazard	0	0.994694	234	21.8827	0.234
5	C1000	prev05	ADuLT	no	Hazard	0	0.99236	212	20.0556	0.212
5	C1000	prev05	Case-Control	yes	Hazard	0	0.988671	3	2.96866	0.003
5	C1000	prev05	SPACox	yes	Hazard	0	1.00262	0	1.98141	0
5	C1000	prev05	ADuLT	yes	Hazard	0	0.993581	3	3.0816	0.003
5	C1000	prev10	Case-Control	no	Hazard	0	0.979212	301	29.8166	0.301
5	C1000	prev10	SPACox	no	Hazard	0	0.979899	364	39.1991	0.364
5	C1000	prev10	ADuLT	no	Hazard	0	0.978814	332	34.0537	0.332
5	C1000	prev10	Case-Control	yes	Hazard	0	0.997581	4	2.68354	0.004
5	C1000	prev10	SPACox	yes	Hazard	0	1.00001	0	2.31376	0
5	C1000	prev10	ADuLT	yes	Hazard	0	0.998662	3	2.90867	0.003
5	C1000	prev20	Case-Control	no	Hazard	0	0.99884	383	41.1532	0.383
5	C1000	prev20	SPACox	no	Hazard	0	1.0109	495	66.3471	0.495
5	C1000	prev20	ADuLT	no	Hazard	0	0.999891	456	55.0201	0.456
5	C1000	prev20	Case-Control	yes	Hazard	0	1.01366	1	2.18466	0.001
5	C1000	prev20	SPACox	yes	Hazard	0	1.01298	3	2.72707	0.003
5	C1000	prev20	ADuLT	yes	Hazard	0	1.01646	1	2.64689	0.001
5	C1000	prev50	Case-Control	no	Hazard	0	1.00699	401	43.6431	0.401
5	C1000	prev50	SPACox	no	Hazard	0	0.998436	634	#DIV/0!	0.634
5	C1000	prev50	ADuLT	no	Hazard	0	1.0001	604	#DIV/0!	0.604
5	C1000	prev50	Case-Control	yes	Hazard	0	0.992661	1	2.02971	0.001
5	C1000	prev50	SPACox	yes	Hazard	0	0.999709	6	3.67409	0.006
5	C1000	prev50	ADuLT	yes	Hazard	0	1.00123	4	3.30383	0.004
5	C250	prev01	Case-Control	no	Hazard	0	0.99502	68	24.2726	0.272
5	C250	prev01	SPACox	no	Hazard	0	0.994675	71	25.0762	0.284
5	C250	prev01	ADuLT	no	Hazard	0	0.995169	71	24.4958	0.284
5	C250	prev01	Case-Control	yes	Hazard	0	0.995772	24	11.787	0.096
5	C250	prev01	SPACox	yes	Hazard	0	0.997238	1	3.54337	0.004
5	C250	prev01	ADuLT	yes	Hazard	0	0.993714	24	11.847	0.096
5	C250	prev025	Case-Control	no	Hazard	0	1.00674	114	51.5787	0.456
5	C250	prev025	SPACox	no	Hazard	0	1.00434	120	55.8292	0.48
5	C250	prev025	ADuLT	no	Hazard	0	1.00692	116	53.1209	0.464
5	C250	prev025	Case-Control	yes	Hazard	0	1.00171	19	11.0114	0.076
5	C250	prev025	SPACox	yes	Hazard	0	1.00647	7	5.16047	0.028
5	C250	prev025	ADuLT	yes	Hazard	0	1.00314	21	11.3007	0.084
5	C250	prev05	Case-Control	no	Hazard	0	0.994516	148	87.5187	0.592
5	C250	prev05	SPACox	no	Hazard	0	0.98804	156	102.44	0.624
5	C250	prev05	ADuLT	no	Hazard	0	0.992645	150	93.63	0.6
5	C250	prev05	Case-Control	yes	Hazard	0	1.01462	18	9.66156	0.072
5	C250	prev05	SPACox	yes	Hazard	0	1.00037	11	6.10639	0.044
5	C250	prev05	ADuLT	yes	Hazard	0	1.01497	20	10.2708	0.08
5	C250	prev10	Case-Control	no	Hazard	0	0.98949	161	#DIV/0!	0.644
5	C250	prev10	SPACox	no	Hazard	0	0.987378	170	#DIV/0!	0.68
5	C250	prev10	ADuLT	no	Hazard	0	0.988347	165	#DIV/0!	0.66
5	C250	prev10	Case-Control	yes	Hazard	0	1.01421	11	8.46643	0.044
5	C250	prev10	SPACox	yes	Hazard	0	0.995043	7	6.95905	0.028
5	C250	prev10	ADuLT	yes	Hazard	0	1.02138	14	9.41532	0.056
5	C250	prev20	Case-Control	no	Hazard	0	1.00447	182	#DIV/0!	0.728
5	C250	prev20	SPACox	no	Hazard	0	0.995707	194	#DIV/0!	0.776
5	C250	prev20	ADuLT	no	Hazard	0	1.00391	191	#DIV/0!	0.764
5	C250	prev20	Case-Control	yes	Hazard	0	1.0105	9	6.86592	0.036
5	C250	prev20	SPACox	yes	Hazard	0	1.00936	15	8.84076	0.06
5	C250	prev20	ADuLT	yes	Hazard	0	1.01436	15	9.04137	0.06
5	C250	prev50	Case-Control	no	Hazard	0	0.993521	183	#DIV/0!	0.732
5	C250	prev50	SPACox	no	Hazard	0	0.995728	214	#DIV/0!	0.856
5	C250	prev50	ADuLT	no	Hazard	0	0.991835	211	#DIV/0!	0.844
5	C250	prev50	Case-Control	yes	Hazard	0	0.977761	4	5.36394	0.016
5	C250	prev50	SPACox	yes	Hazard	0	0.995663	27	13.1237	0.108
5	C250	prev50	ADuLT	yes	Hazard	0	0.995323	22	11.7128	0.088
6	C1000	prev01	Case-Control	no	Hazard	0	1.00746	25	5.93885	0.025
6	C1000	prev01	SPACox	no	Hazard	0	1.00648	29	6.19325	0.029
6	C1000	prev01	ADuLT	no	Hazard	0	1.0067	26	5.94978	0.026
6	C1000	prev01	Case-Control	yes	Hazard	0	1.00135	3	3.5018	0.003
6	C1000	prev01	SPACox	yes	Hazard	0	1.0023	0	1.72169	0
6	C1000	prev01	ADuLT	yes	Hazard	0	1.00083	3	3.48619	0.003
6	C1000	prev025	Case-Control	no	Hazard	0	1.01273	107	11.7022	0.107
6	C1000	prev025	SPACox	no	Hazard	0	1.00666	119	12.7187	0.119
6	C1000	prev025	ADuLT	no	Hazard	0	1.01279	111	11.9355	0.111
6	C1000	prev025	Case-Control	yes	Hazard	0	1.00146	2	3.10347	0.002
6	C1000	prev025	SPACox	yes	Hazard	0	1.00257	0	1.7651	0
6	C1000	prev025	ADuLT	yes	Hazard	0	1.00318	2	3.12341	0.002
6	C1000	prev05	Case-Control	no	Hazard	0	1.00686	215	19.6532	0.215
6	C1000	prev05	SPACox	no	Hazard	0	1.0054	264	23.0059	0.264
6	C1000	prev05	ADuLT	no	Hazard	0	1.00263	233	20.9764	0.233
6	C1000	prev05	Case-Control	yes	Hazard	0	1.01075	2	2.90278	0.002
6	C1000	prev05	SPACox	yes	Hazard	0	1.00549	1	2.09514	0.001
6	C1000	prev05	ADuLT	yes	Hazard	0	1.01309	1	3.04634	0.001
6	C1000	prev10	Case-Control	no	Hazard	0	1.00493	328	30.1984	0.328
6	C1000	prev10	SPACox	no	Hazard	0	1.00794	396	40.1034	0.396
6	C1000	prev10	ADuLT	no	Hazard	0	1.00578	362	34.6676	0.362
6	C1000	prev10	Case-Control	yes	Hazard	0	1.01027	1	2.69352	0.001
6	C1000	prev10	SPACox	yes	Hazard	0	0.997107	1	2.40726	0.001
6	C1000	prev10	ADuLT	yes	Hazard	0	1.01086	3	2.95109	0.003
6	C1000	prev20	Case-Control	no	Hazard	0	1.01415	422	43.129	0.422
6	C1000	prev20	SPACox	no	Hazard	0	1.02018	514	69.5724	0.514
6	C1000	prev20	ADuLT	no	Hazard	0	1.0163	481	57.8439	0.481
6	C1000	prev20	Case-Control	yes	Hazard	0	1.00932	3	2.29691	0.003
6	C1000	prev20	SPACox	yes	Hazard	0	1.00591	3	2.6066	0.003
6	C1000	prev20	ADuLT	yes	Hazard	0	1.0082	2	2.67343	0.002
6	C1000	prev50	Case-Control	no	Hazard	0	1.02585	441	46.6189	0.441
6	C1000	prev50	SPACox	no	Hazard	0	1.01432	636	#DIV/0!	0.636
6	C1000	prev50	ADuLT	no	Hazard	0	1.03025	605	#DIV/0!	0.605
6	C1000	prev50	Case-Control	yes	Hazard	0	1.0036	0	1.93315	0
6	C1000	prev50	SPACox	yes	Hazard	0	1.00082	5	3.71798	0.005
6	C1000	prev50	ADuLT	yes	Hazard	0	1.0133	3	3.24994	0.003
6	C250	prev01	Case-Control	no	Hazard	0	1.00688	52	18.5493	0.208
6	C250	prev01	SPACox	no	Hazard	0	1.00634	53	19.0427	0.212
6	C250	prev01	ADuLT	no	Hazard	0	1.00708	55	18.6541	0.22
6	C250	prev01	Case-Control	yes	Hazard	0	0.988505	21	9.62401	0.084
6	C250	prev01	SPACox	yes	Hazard	0	1.00044	0	3.63637	0
6	C250	prev01	ADuLT	yes	Hazard	0	0.987146	20	9.65157	0.08
6	C250	prev025	Case-Control	no	Hazard	0	1.00477	101	41.3618	0.404
6	C250	prev025	SPACox	no	Hazard	0	1.00854	103	44.5935	0.412
6	C250	prev025	ADuLT	no	Hazard	0	1.004	101	42.5033	0.404
6	C250	prev025	Case-Control	yes	Hazard	0	1.00096	19	9.32077	0.076
6	C250	prev025	SPACox	yes	Hazard	0	0.994492	2	4.19466	0.008
6	C250	prev025	ADuLT	yes	Hazard	0	0.997107	18	9.50987	0.072
6	C250	prev05	Case-Control	no	Hazard	0	1.00066	126	66.8803	0.504
6	C250	prev05	SPACox	no	Hazard	0	0.996205	134	77.4543	0.536
6	C250	prev05	ADuLT	no	Hazard	0	1.00296	129	71.0592	0.516
6	C250	prev05	Case-Control	yes	Hazard	0	0.981421	11	8.07102	0.044
6	C250	prev05	SPACox	yes	Hazard	0	0.993054	1	4.77628	0.004
6	C250	prev05	ADuLT	yes	Hazard	0	0.981098	12	8.47331	0.048
6	C250	prev10	Case-Control	no	Hazard	0	1.00684	149	105.268	0.596
6	C250	prev10	SPACox	no	Hazard	0	1.01171	157	139.455	0.628
6	C250	prev10	ADuLT	no	Hazard	0	1.00868	152	120.744	0.608
6	C250	prev10	Case-Control	yes	Hazard	0	0.995924	8	6.86395	0.032
6	C250	prev10	SPACox	yes	Hazard	0	1.00001	7	5.97101	0.028
6	C250	prev10	ADuLT	yes	Hazard	0	1.00356	12	7.59946	0.048
6	C250	prev20	Case-Control	no	Hazard	0	1.0068	161	151.132	0.644
6	C250	prev20	SPACox	no	Hazard	0	0.99957	176	#DIV/0!	0.704
6	C250	prev20	ADuLT	no	Hazard	0	1.00711	173	#DIV/0!	0.692
6	C250	prev20	Case-Control	yes	Hazard	0	1.00316	5	5.06895	0.02
6	C250	prev20	SPACox	yes	Hazard	0	1.00935	12	6.94587	0.048
6	C250	prev20	ADuLT	yes	Hazard	0	1.01193	12	6.66509	0.048
6	C250	prev50	Case-Control	no	Hazard	0	1.00628	163	162.898	0.652
6	C250	prev50	SPACox	no	Hazard	0	1.00278	196	#DIV/0!	0.784
6	C250	prev50	ADuLT	no	Hazard	0	1.00293	190	#DIV/0!	0.76
6	C250	prev50	Case-Control	yes	Hazard	0	1.00324	4	4.45552	0.016
6	C250	prev50	SPACox	yes	Hazard	0	1.01072	18	10.3662	0.072
6	C250	prev50	ADuLT	yes	Hazard	0	1.00473	16	9.07007	0.064
7	C1000	prev01	Case-Control	no	Hazard	0	1.00427	21	5.69582	0.021
7	C1000	prev01	SPACox	no	Hazard	0	1.00194	24	5.88808	0.024
7	C1000	prev01	ADuLT	no	Hazard	0	1.00569	22	5.71968	0.022
7	C1000	prev01	Case-Control	yes	Hazard	0	0.98145	4	3.49706	0.004
7	C1000	prev01	SPACox	yes	Hazard	0	1.01247	0	1.67925	0
7	C1000	prev01	ADuLT	yes	Hazard	0	0.986322	3	3.48978	0.003
7	C1000	prev025	Case-Control	no	Hazard	0	0.987286	97	11.0906	0.097
7	C1000	prev025	SPACox	no	Hazard	0	0.989153	107	12.1426	0.107
7	C1000	prev025	ADuLT	no	Hazard	0	0.988008	99	11.3632	0.099
7	C1000	prev025	Case-Control	yes	Hazard	0	1.00238	1	3.22389	0.001
7	C1000	prev025	SPACox	yes	Hazard	0	1.00373	0	1.88383	0
7	C1000	prev025	ADuLT	yes	Hazard	0	1.00148	2	3.29865	0.002
7	C1000	prev05	Case-Control	no	Hazard	0	0.999043	192	17.9063	0.192
7	C1000	prev05	SPACox	no	Hazard	0	1.00044	229	21.002	0.229
7	C1000	prev05	ADuLT	no	Hazard	0	1.0008	204	19.0841	0.204
7	C1000	prev05	Case-Control	yes	Hazard	0	0.99578	1	2.71437	0.001
7	C1000	prev05	SPACox	yes	Hazard	0	1.01645	0	1.89431	0
7	C1000	prev05	ADuLT	yes	Hazard	0	0.993936	1	2.81044	0.001
7	C1000	prev10	Case-Control	no	Hazard	0	1.00171	314	28.8036	0.314
7	C1000	prev10	SPACox	no	Hazard	0	0.998702	382	37.6418	0.382
7	C1000	prev10	ADuLT	no	Hazard	0	1.00203	348	32.7815	0.348
7	C1000	prev10	Case-Control	yes	Hazard	0	1.0054	1	2.54446	0.001
7	C1000	prev10	SPACox	yes	Hazard	0	0.989257	0	2.23437	0
7	C1000	prev10	ADuLT	yes	Hazard	0	1.00379	2	2.75838	0.002
7	C1000	prev20	Case-Control	no	Hazard	0	1.01701	395	39.7791	0.395
7	C1000	prev20	SPACox	no	Hazard	0	1.00287	505	64.5688	0.505
7	C1000	prev20	ADuLT	no	Hazard	0	1.01856	463	53.1418	0.463
7	C1000	prev20	Case-Control	yes	Hazard	0	0.99185	1	2.45681	0.001
7	C1000	prev20	SPACox	yes	Hazard	0	0.999995	1	2.69939	0.001
7	C1000	prev20	ADuLT	yes	Hazard	0	0.985815	4	2.79292	0.004
7	C1000	prev50	Case-Control	no	Hazard	0	1.0094	418	43.0874	0.418
7	C1000	prev50	SPACox	no	Hazard	0	0.996867	633	#DIV/0!	0.633
7	C1000	prev50	ADuLT	no	Hazard	0	0.990919	602	105.834	0.602
7	C1000	prev50	Case-Control	yes	Hazard	0	0.995145	0	1.75956	0
7	C1000	prev50	SPACox	yes	Hazard	0	0.989377	2	3.55817	0.002
7	C1000	prev50	ADuLT	yes	Hazard	0	1.00046	2	3.06847	0.002
7	C250	prev01	Case-Control	no	Hazard	0	1.00561	57	19.4336	0.228
7	C250	prev01	SPACox	no	Hazard	0	1.00799	57	19.9791	0.228
7	C250	prev01	ADuLT	no	Hazard	0	1.00593	57	19.5233	0.228
7	C250	prev01	Case-Control	yes	Hazard	0	0.992462	19	9.47992	0.076
7	C250	prev01	SPACox	yes	Hazard	0	0.99589	1	3.19028	0.004
7	C250	prev01	ADuLT	yes	Hazard	0	0.99332	19	9.48992	0.076
7	C250	prev025	Case-Control	no	Hazard	0	0.996878	93	39.1401	0.372
7	C250	prev025	SPACox	no	Hazard	0	0.991295	100	42.1	0.4
7	C250	prev025	ADuLT	no	Hazard	0	0.994039	95	40.1318	0.38
7	C250	prev025	Case-Control	yes	Hazard	0	1.00726	13	8.7414	0.052
7	C250	prev025	SPACox	yes	Hazard	0	1.00378	0	3.96817	0
7	C250	prev025	ADuLT	yes	Hazard	0	1.00618	13	8.93396	0.052
7	C250	prev05	Case-Control	no	Hazard	0	0.99848	119	67.7754	0.476
7	C250	prev05	SPACox	no	Hazard	0	0.98893	126	78.4533	0.504
7	C250	prev05	ADuLT	no	Hazard	0	0.998268	121	72.2058	0.484
7	C250	prev05	Case-Control	yes	Hazard	0	0.993803	15	8.04627	0.06
7	C250	prev05	SPACox	yes	Hazard	0	1.01838	5	4.89017	0.02
7	C250	prev05	ADuLT	yes	Hazard	0	0.999576	15	8.4837	0.06
7	C250	prev10	Case-Control	no	Hazard	0	1.01156	147	108.457	0.588
7	C250	prev10	SPACox	no	Hazard	0	1.0023	157	142.72	0.628
7	C250	prev10	ADuLT	no	Hazard	0	1.0072	152	124.356	0.608
7	C250	prev10	Case-Control	yes	Hazard	0	1.01281	8	6.67108	0.032
7	C250	prev10	SPACox	yes	Hazard	0	1.01194	7	5.74631	0.028
7	C250	prev10	ADuLT	yes	Hazard	0	1.02132	9	7.5062	0.036
7	C250	prev20	Case-Control	no	Hazard	0	0.986106	158	149.975	0.632
7	C250	prev20	SPACox	no	Hazard	0	1.00061	182	#DIV/0!	0.728
7	C250	prev20	ADuLT	no	Hazard	0	1.00052	172	#DIV/0!	0.688
7	C250	prev20	Case-Control	yes	Hazard	0	1.015	5	5.75288	0.02
7	C250	prev20	SPACox	yes	Hazard	0	0.984998	15	7.67529	0.06
7	C250	prev20	ADuLT	yes	Hazard	0	1.0094	13	7.71983	0.052
7	C250	prev50	Case-Control	no	Hazard	0	0.998152	166	162.099	0.664
7	C250	prev50	SPACox	no	Hazard	0	1.00931	201	#DIV/0!	0.804
7	C250	prev50	ADuLT	no	Hazard	0	1.0014	192	#DIV/0!	0.768
7	C250	prev50	Case-Control	yes	Hazard	0	1.00541	1	4.14565	0.004
7	C250	prev50	SPACox	yes	Hazard	0	0.993769	20	9.87936	0.08
7	C250	prev50	ADuLT	yes	Hazard	0	1.00462	13	8.27515	0.052
8	C1000	prev01	Case-Control	no	Hazard	0	1.00673	23	5.57533	0.023
8	C1000	prev01	SPACox	no	Hazard	0	1.00274	26	5.77314	0.026
8	C1000	prev01	ADuLT	no	Hazard	0	1.00425	23	5.61968	0.023
8	C1000	prev01	Case-Control	yes	Hazard	0	1.02168	2	3.25294	0.002
8	C1000	prev01	SPACox	yes	Hazard	0	1.00162	0	1.64384	0
8	C1000	prev01	ADuLT	yes	Hazard	0	1.01827	3	3.24879	0.003
8	C1000	prev025	Case-Control	no	Hazard	0	1.01027	110	11.5831	0.11
8	C1000	prev025	SPACox	no	Hazard	0	1.00596	127	12.5798	0.127
8	C1000	prev025	ADuLT	no	Hazard	0	1.00837	113	11.8678	0.113
8	C1000	prev025	Case-Control	yes	Hazard	0	1.0027	2	3.3056	0.002
8	C1000	prev025	SPACox	yes	Hazard	0	0.991443	0	1.79226	0
8	C1000	prev025	ADuLT	yes	Hazard	0	0.999784	2	3.32271	0.002
8	C1000	prev05	Case-Control	no	Hazard	0	0.997506	210	19.2745	0.21
8	C1000	prev05	SPACox	no	Hazard	0	0.998502	247	22.4924	0.247
8	C1000	prev05	ADuLT	no	Hazard	0	0.998925	222	20.471	0.222
8	C1000	prev05	Case-Control	yes	Hazard	0	1.01511	2	2.62086	0.002
8	C1000	prev05	SPACox	yes	Hazard	0	1.01498	2	1.93849	0.002
8	C1000	prev05	ADuLT	yes	Hazard	0	1.02004	2	2.75273	0.002
8	C1000	prev10	Case-Control	no	Hazard	0	1.01821	331	29.8709	0.331
8	C1000	prev10	SPACox	no	Hazard	0	1.0079	393	39.3865	0.393
8	C1000	prev10	ADuLT	no	Hazard	0	1.01056	352	34.187	0.352
8	C1000	prev10	Case-Control	yes	Hazard	0	1.00602	1	2.62185	0.001
8	C1000	prev10	SPACox	yes	Hazard	0	0.989871	0	2.40339	0
8	C1000	prev10	ADuLT	yes	Hazard	0	1.00091	2	2.82938	0.002
8	C1000	prev20	Case-Control	no	Hazard	0	0.994527	392	42.529	0.392
8	C1000	prev20	SPACox	no	Hazard	0	1.00152	488	67.9928	0.488
8	C1000	prev20	ADuLT	no	Hazard	0	0.993983	451	56.5568	0.451
8	C1000	prev20	Case-Control	yes	Hazard	0	1.00134	0	2.26812	0
8	C1000	prev20	SPACox	yes	Hazard	0	1.00972	1	2.73747	0.001
8	C1000	prev20	ADuLT	yes	Hazard	0	1.01013	2	2.7536	0.002
8	C1000	prev50	Case-Control	no	Hazard	0	1.02442	408	45.4766	0.408
8	C1000	prev50	SPACox	no	Hazard	0	1.01039	600	#DIV/0!	0.6
8	C1000	prev50	ADuLT	no	Hazard	0	0.997202	568	#DIV/0!	0.568
8	C1000	prev50	Case-Control	yes	Hazard	0	1.00172	0	1.88953	0
8	C1000	prev50	SPACox	yes	Hazard	0	0.998932	7	3.65532	0.007
8	C1000	prev50	ADuLT	yes	Hazard	0	1.00431	3	3.25231	0.003
8	C250	prev01	Case-Control	no	Hazard	0	1.01115	57	19.6914	0.228
8	C250	prev01	SPACox	no	Hazard	0	1.00695	58	20.3679	0.232
8	C250	prev01	ADuLT	no	Hazard	0	1.01224	58	19.8531	0.232
8	C250	prev01	Case-Control	yes	Hazard	0	1.01262	26	10.2554	0.104
8	C250	prev01	SPACox	yes	Hazard	0	1.00282	0	3.41154	0
8	C250	prev01	ADuLT	yes	Hazard	0	1.0149	25	10.2501	0.1
8	C250	prev025	Case-Control	no	Hazard	0	0.989059	91	40.854	0.364
8	C250	prev025	SPACox	no	Hazard	0	0.987793	100	44.2065	0.4
8	C250	prev025	ADuLT	no	Hazard	0	0.986673	94	41.8217	0.376
8	C250	prev025	Case-Control	yes	Hazard	0	0.99679	19	9.46798	0.076
8	C250	prev025	SPACox	yes	Hazard	0	0.997274	2	3.81814	0.008
8	C250	prev025	ADuLT	yes	Hazard	0	0.993251	22	9.66165	0.088
8	C250	prev05	Case-Control	no	Hazard	0	0.997196	121	69.9582	0.484
8	C250	prev05	SPACox	no	Hazard	0	0.988046	128	82.0633	0.512
8	C250	prev05	ADuLT	no	Hazard	0	0.995054	123	74.4469	0.492
8	C250	prev05	Case-Control	yes	Hazard	0	0.997154	13	7.78867	0.052
8	C250	prev05	SPACox	yes	Hazard	0	1.00002	2	4.49199	0.008
8	C250	prev05	ADuLT	yes	Hazard	0	0.996969	16	8.32824	0.064
8	C250	prev10	Case-Control	no	Hazard	0	0.999869	141	111.099	0.564
8	C250	prev10	SPACox	no	Hazard	0	0.996002	154	#DIV/0!	0.616
8	C250	prev10	ADuLT	no	Hazard	0	0.996643	145	#DIV/0!	0.58
8	C250	prev10	Case-Control	yes	Hazard	0	1.00787	10	6.71507	0.04
8	C250	prev10	SPACox	yes	Hazard	0	1.01297	10	6.05633	0.04
8	C250	prev10	ADuLT	yes	Hazard	0	1.01031	15	7.67018	0.06
8	C250	prev20	Case-Control	no	Hazard	0	0.991869	154	#DIV/0!	0.616
8	C250	prev20	SPACox	no	Hazard	0	1.0028	169	#DIV/0!	0.676
8	C250	prev20	ADuLT	no	Hazard	0	0.985618	161	#DIV/0!	0.644
8	C250	prev20	Case-Control	yes	Hazard	0	0.982005	8	5.925	0.032
8	C250	prev20	SPACox	yes	Hazard	0	0.990578	15	7.49423	0.06
8	C250	prev20	ADuLT	yes	Hazard	0	0.986421	12	7.58969	0.048
8	C250	prev50	Case-Control	no	Hazard	0	0.990487	156	#DIV/0!	0.624
8	C250	prev50	SPACox	no	Hazard	0	1.00589	193	#DIV/0!	0.772
8	C250	prev50	ADuLT	no	Hazard	0	1.00305	185	#DIV/0!	0.74
8	C250	prev50	Case-Control	yes	Hazard	0	0.995714	4	4.33493	0.016
8	C250	prev50	SPACox	yes	Hazard	0	1.01357	24	10.8109	0.096
8	C250	prev50	ADuLT	yes	Hazard	0	1.01948	16	8.95817	0.064
9	C1000	prev01	Case-Control	no	Hazard	0	1.00082	19	5.35378	0.019
9	C1000	prev01	SPACox	no	Hazard	0	0.999622	19	5.54278	0.019
9	C1000	prev01	ADuLT	no	Hazard	0	1.00297	18	5.39084	0.018
9	C1000	prev01	Case-Control	yes	Hazard	0	0.995151	1	3.19158	0.001
9	C1000	prev01	SPACox	yes	Hazard	0	1.00584	0	1.66294	0
9	C1000	prev01	ADuLT	yes	Hazard	0	0.999902	2	3.2099	0.002
9	C1000	prev025	Case-Control	no	Hazard	0	1.00354	97	10.3376	0.097
9	C1000	prev025	SPACox	no	Hazard	0	0.99882	105	11.2168	0.105
9	C1000	prev025	ADuLT	no	Hazard	0	0.998597	100	10.5832	0.1
9	C1000	prev025	Case-Control	yes	Hazard	0	1.01254	2	3.03758	0.002
9	C1000	prev025	SPACox	yes	Hazard	0	0.993459	0	1.69587	0
9	C1000	prev025	ADuLT	yes	Hazard	0	1.00971	2	3.05049	0.002
9	C1000	prev05	Case-Control	no	Hazard	0	1.00813	192	16.9039	0.192
9	C1000	prev05	SPACox	no	Hazard	0	1.01045	235	19.8497	0.235
9	C1000	prev05	ADuLT	no	Hazard	0	1.00837	207	17.9073	0.207
9	C1000	prev05	Case-Control	yes	Hazard	0	0.994242	0	2.74994	0
9	C1000	prev05	SPACox	yes	Hazard	0	1.0115	0	1.97392	0
9	C1000	prev05	ADuLT	yes	Hazard	0	0.997075	0	2.80935	0
9	C1000	prev10	Case-Control	no	Hazard	0	1.01384	296	27.3015	0.296
9	C1000	prev10	SPACox	no	Hazard	0	1.01975	366	35.7971	0.366
9	C1000	prev10	ADuLT	no	Hazard	0	1.01182	338	30.989	0.338
9	C1000	prev10	Case-Control	yes	Hazard	0	0.982511	0	2.54519	0
9	C1000	prev10	SPACox	yes	Hazard	0	1.00525	0	2.37463	0
9	C1000	prev10	ADuLT	yes	Hazard	0	0.980598	0	2.76693	0
9	C1000	prev20	Case-Control	no	Hazard	0	1.0147	368	37.3666	0.368
9	C1000	prev20	SPACox	no	Hazard	0	1.01026	492	60.9927	0.492
9	C1000	prev20	ADuLT	no	Hazard	0	1.01233	442	50.0532	0.442
9	C1000	prev20	Case-Control	yes	Hazard	0	0.993966	0	1.99353	0
9	C1000	prev20	SPACox	yes	Hazard	0	0.986903	1	2.61237	0.001
9	C1000	prev20	ADuLT	yes	Hazard	0	0.993206	1	2.46528	0.001
9	C1000	prev50	Case-Control	no	Hazard	0	0.977688	407	41.0395	0.407
9	C1000	prev50	SPACox	no	Hazard	0	0.987298	619	119.866	0.619
9	C1000	prev50	ADuLT	no	Hazard	0	0.981968	596	100.915	0.596
9	C1000	prev50	Case-Control	yes	Hazard	0	1.01001	0	1.77253	0
9	C1000	prev50	SPACox	yes	Hazard	0	0.982682	2	3.43253	0.002
9	C1000	prev50	ADuLT	yes	Hazard	0	0.990245	1	3.02626	0.001
9	C250	prev01	Case-Control	no	Hazard	0	0.98862	68	22.8027	0.272
9	C250	prev01	SPACox	no	Hazard	0	0.987616	71	23.3492	0.284
9	C250	prev01	ADuLT	no	Hazard	0	0.989332	69	22.8548	0.276
9	C250	prev01	Case-Control	yes	Hazard	0	0.991022	29	11.6442	0.116
9	C250	prev01	SPACox	yes	Hazard	0	1.00496	2	3.63538	0.008
9	C250	prev01	ADuLT	yes	Hazard	0	0.992372	27	11.5573	0.108
9	C250	prev025	Case-Control	no	Hazard	0	0.993649	99	49.0603	0.396
9	C250	prev025	SPACox	no	Hazard	0	0.999398	109	52.7339	0.436
9	C250	prev025	ADuLT	no	Hazard	0	0.992639	99	50.4526	0.396
9	C250	prev025	Case-Control	yes	Hazard	0	0.997822	26	10.7012	0.104
9	C250	prev025	SPACox	yes	Hazard	0	1.00767	3	4.38738	0.012
9	C250	prev025	ADuLT	yes	Hazard	0	0.997557	28	10.9272	0.112
9	C250	prev05	Case-Control	no	Hazard	0	0.983663	137	82.3097	0.548
9	C250	prev05	SPACox	no	Hazard	0	0.991341	147	95.538	0.588
9	C250	prev05	ADuLT	no	Hazard	0	0.986515	142	88.1864	0.568
9	C250	prev05	Case-Control	yes	Hazard	0	0.998178	19	8.85289	0.076
9	C250	prev05	SPACox	yes	Hazard	0	1.00853	7	5.47379	0.028
9	C250	prev05	ADuLT	yes	Hazard	0	1.00188	21	9.41172	0.084
9	C250	prev10	Case-Control	no	Hazard	0	1.01016	162	128.284	0.648
9	C250	prev10	SPACox	no	Hazard	0	1.00863	175	#DIV/0!	0.7
9	C250	prev10	ADuLT	no	Hazard	0	1.00463	169	148.334	0.676
9	C250	prev10	Case-Control	yes	Hazard	0	1.00862	16	8.03263	0.064
9	C250	prev10	SPACox	yes	Hazard	0	0.995061	13	7.23611	0.052
9	C250	prev10	ADuLT	yes	Hazard	0	1.00297	15	9.32862	0.06
9	C250	prev20	Case-Control	no	Hazard	0	0.994181	168	181.367	0.672
9	C250	prev20	SPACox	no	Hazard	0	0.978911	187	#DIV/0!	0.748
9	C250	prev20	ADuLT	no	Hazard	0	0.986785	181	#DIV/0!	0.724
9	C250	prev20	Case-Control	yes	Hazard	0	1.0135	11	6.8028	0.044
9	C250	prev20	SPACox	yes	Hazard	0	1.01492	19	9.09086	0.076
9	C250	prev20	ADuLT	yes	Hazard	0	1.01522	16	9.22726	0.064
9	C250	prev50	Case-Control	no	Hazard	0	1.00666	174	#DIV/0!	0.696
9	C250	prev50	SPACox	no	Hazard	0	1.01516	211	#DIV/0!	0.844
9	C250	prev50	ADuLT	no	Hazard	0	1.0196	205	#DIV/0!	0.82
9	C250	prev50	Case-Control	yes	Hazard	0	1.00411	2	5.13879	0.008
9	C250	prev50	SPACox	yes	Hazard	0	1.02201	32	12.4145	0.128
9	C250	prev50	ADuLT	yes	Hazard	0	1.01032	23	10.8097	0.092
10	C1000	prev01	Case-Control	no	Hazard	0	1.00834	14	5.05599	0.014
10	C1000	prev01	SPACox	no	Hazard	0	1.00752	15	5.25539	0.015
10	C1000	prev01	ADuLT	no	Hazard	0	1.0107	15	5.09289	0.015
10	C1000	prev01	Case-Control	yes	Hazard	0	1.00257	3	3.18573	0.003
10	C1000	prev01	SPACox	yes	Hazard	0	0.982143	0	1.50756	0
10	C1000	prev01	ADuLT	yes	Hazard	0	1.00144	3	3.19836	0.003
10	C1000	prev025	Case-Control	no	Hazard	0	0.999185	95	10.5252	0.095
10	C1000	prev025	SPACox	no	Hazard	0	0.998754	109	11.4709	0.109
10	C1000	prev025	ADuLT	no	Hazard	0	1.00059	99	10.7504	0.099
10	C1000	prev025	Case-Control	yes	Hazard	0	1.01921	3	3.00654	0.003
10	C1000	prev025	SPACox	yes	Hazard	0	0.988018	0	1.74659	0
10	C1000	prev025	ADuLT	yes	Hazard	0	1.02002	3	3.03742	0.003
10	C1000	prev05	Case-Control	no	Hazard	0	0.99222	197	17.6152	0.197
10	C1000	prev05	SPACox	no	Hazard	0	0.997044	241	20.4746	0.241
10	C1000	prev05	ADuLT	no	Hazard	0	0.992302	214	18.5271	0.214
10	C1000	prev05	Case-Control	yes	Hazard	0	0.989655	1	2.80027	0.001
10	C1000	prev05	SPACox	yes	Hazard	0	0.988404	0	1.8762	0
10	C1000	prev05	ADuLT	yes	Hazard	0	0.99306	1	2.86865	0.001
10	C1000	prev10	Case-Control	no	Hazard	0	1.007	301	27.3368	0.301
10	C1000	prev10	SPACox	no	Hazard	0	1.00958	361	36.1572	0.361
10	C1000	prev10	ADuLT	no	Hazard	0	1.01162	332	31.2409	0.332
10	C1000	prev10	Case-Control	yes	Hazard	0	0.990534	0	2.52617	0
10	C1000	prev10	SPACox	yes	Hazard	0	1.00558	0	2.37062	0
10	C1000	prev10	ADuLT	yes	Hazard	0	0.996618	0	2.74892	0
10	C1000	prev20	Case-Control	no	Hazard	0	0.996725	375	38.5619	0.375
10	C1000	prev20	SPACox	no	Hazard	0	0.999556	487	62.636	0.487
10	C1000	prev20	ADuLT	no	Hazard	0	1.00349	453	51.5094	0.453
10	C1000	prev20	Case-Control	yes	Hazard	0	0.992861	0	2.16393	0
10	C1000	prev20	SPACox	yes	Hazard	0	1.00563	2	2.69705	0.002
10	C1000	prev20	ADuLT	yes	Hazard	0	0.991713	2	2.69449	0.002
10	C1000	prev50	Case-Control	no	Hazard	0	0.996039	398	41.8223	0.398
10	C1000	prev50	SPACox	no	Hazard	0	0.999348	625	122.082	0.625
10	C1000	prev50	ADuLT	no	Hazard	0	1.00654	591	102.978	0.591
10	C1000	prev50	Case-Control	yes	Hazard	0	1.02169	0	1.75532	0
10	C1000	prev50	SPACox	yes	Hazard	0	1.00912	2	3.47745	0.002
10	C1000	prev50	ADuLT	yes	Hazard	0	1.02188	2	3.05817	0.002
10	C250	prev01	Case-Control	no	Hazard	0	0.979954	52	21.5622	0.208
10	C250	prev01	SPACox	no	Hazard	0	0.9777	55	22.0539	0.22
10	C250	prev01	ADuLT	no	Hazard	0	0.980323	53	21.6521	0.212
10	C250	prev01	Case-Control	yes	Hazard	0	0.998497	21	10.7497	0.084
10	C250	prev01	SPACox	yes	Hazard	0	0.998946	2	3.39362	0.008
10	C250	prev01	ADuLT	yes	Hazard	0	0.998552	22	10.6552	0.088
10	C250	prev025	Case-Control	no	Hazard	0	0.999382	93	45.5758	0.372
10	C250	prev025	SPACox	no	Hazard	0	0.999819	100	49.6532	0.4
10	C250	prev025	ADuLT	no	Hazard	0	0.997506	95	46.8569	0.38
10	C250	prev025	Case-Control	yes	Hazard	0	0.998476	26	9.70172	0.104
10	C250	prev025	SPACox	yes	Hazard	0	0.990801	3	4.53285	0.012
10	C250	prev025	ADuLT	yes	Hazard	0	0.998865	26	9.84429	0.104
10	C250	prev05	Case-Control	no	Hazard	0	1.00423	127	76.2419	0.508
10	C250	prev05	SPACox	no	Hazard	0	1.0058	139	88.512	0.556
10	C250	prev05	ADuLT	no	Hazard	0	1.00188	130	81.3049	0.52
10	C250	prev05	Case-Control	yes	Hazard	0	1.01432	18	8.75773	0.072
10	C250	prev05	SPACox	yes	Hazard	0	0.988738	7	5.39374	0.028
10	C250	prev05	ADuLT	yes	Hazard	0	1.0108	23	9.12071	0.092
10	C250	prev10	Case-Control	no	Hazard	0	1.00175	153	#DIV/0!	0.612
10	C250	prev10	SPACox	no	Hazard	0	0.999584	160	#DIV/0!	0.64
10	C250	prev10	ADuLT	no	Hazard	0	1.0042	156	#DIV/0!	0.624
10	C250	prev10	Case-Control	yes	Hazard	0	0.999522	8	7.07766	0.032
10	C250	prev10	SPACox	yes	Hazard	0	1.00321	11	6.61491	0.044
10	C250	prev10	ADuLT	yes	Hazard	0	1.0006	12	8.13562	0.048
10	C250	prev20	Case-Control	no	Hazard	0	0.999407	158	#DIV/0!	0.632
10	C250	prev20	SPACox	no	Hazard	0	0.998802	178	#DIV/0!	0.712
10	C250	prev20	ADuLT	no	Hazard	0	0.996823	172	#DIV/0!	0.688
10	C250	prev20	Case-Control	yes	Hazard	0	0.99731	8	6.5138	0.032
10	C250	prev20	SPACox	yes	Hazard	0	1.00634	14	8.62677	0.056
10	C250	prev20	ADuLT	yes	Hazard	0	0.994976	17	8.43147	0.068
10	C250	prev50	Case-Control	no	Hazard	0	0.99517	164	#DIV/0!	0.656
10	C250	prev50	SPACox	no	Hazard	0	0.98295	201	#DIV/0!	0.804
10	C250	prev50	ADuLT	no	Hazard	0	0.984391	197	#DIV/0!	0.788
10	C250	prev50	Case-Control	yes	Hazard	0	0.984991	4	4.54359	0.016
10	C250	prev50	SPACox	yes	Hazard	0	0.982523	25	11.5708	0.1
10	C250	prev50	ADuLT	yes	Hazard	0	0.97803	19	9.91313	0.076
1	C1000	prev01	Case-Control	no	Liability	0	0.994019	369	34.1448	0.369
1	C1000	prev01	SPACox	no	Liability	0	0.993918	366	33.1785	0.366
1	C1000	prev01	ADuLT	no	Liability	0	0.996039	369	34.4458	0.369
1	C1000	prev01	Case-Control	yes	Liability	0	1.00841	237	19.2378	0.237
1	C1000	prev01	SPACox	yes	Liability	0	0.981313	123	12.2479	0.123
1	C1000	prev01	ADuLT	yes	Liability	0	1.00853	240	19.6151	0.24
1	C1000	prev025	Case-Control	no	Liability	0	1.01625	510	66.9404	0.51
1	C1000	prev025	SPACox	no	Liability	0	1.01331	506	63.881	0.506
1	C1000	prev025	ADuLT	no	Liability	0	1.01355	512	67.98	0.512
1	C1000	prev025	Case-Control	yes	Liability	0	1.01653	170	15.3062	0.17
1	C1000	prev025	SPACox	yes	Liability	0	1.00406	85	10.0579	0.085
1	C1000	prev025	ADuLT	yes	Liability	0	1.01411	183	15.8425	0.183
1	C1000	prev05	Case-Control	no	Liability	0	1.01023	588	107.914	0.588
1	C1000	prev05	SPACox	no	Liability	0	1.00716	571	101.541	0.571
1	C1000	prev05	ADuLT	no	Liability	0	1.00864	590	110.299	0.59
1	C1000	prev05	Case-Control	yes	Liability	0	0.992268	126	12.5196	0.126
1	C1000	prev05	SPACox	yes	Liability	0	1.0169	53	8.22803	0.053
1	C1000	prev05	ADuLT	yes	Liability	0	0.995905	129	13.1136	0.129
1	C1000	prev10	Case-Control	no	Liability	0	1.00255	665	165.597	0.665
1	C1000	prev10	SPACox	no	Liability	0	1.0022	655	151.14	0.655
1	C1000	prev10	ADuLT	no	Liability	0	1.0014	669	171.051	0.669
1	C1000	prev10	Case-Control	yes	Liability	0	1.00456	89	10.2603	0.089
1	C1000	prev10	SPACox	yes	Liability	0	1.00143	35	7.13511	0.035
1	C1000	prev10	ADuLT	yes	Liability	0	1.00301	102	10.9679	0.102
1	C1000	prev20	Case-Control	no	Liability	0	1.01189	720	232.56	0.72
1	C1000	prev20	SPACox	no	Liability	0	1.01602	693	202.643	0.693
1	C1000	prev20	ADuLT	no	Liability	0	1.01187	725	245.804	0.725
1	C1000	prev20	Case-Control	yes	Liability	0	0.997585	56	8.51664	0.056
1	C1000	prev20	SPACox	yes	Liability	0	1.00413	22	6.22396	0.022
1	C1000	prev20	ADuLT	yes	Liability	0	0.999695	69	9.43159	0.069
1	C1000	prev50	Case-Control	no	Liability	0	1.01257	752	295.923	0.752
1	C1000	prev50	SPACox	no	Liability	0	1.00593	724	247.901	0.724
1	C1000	prev50	ADuLT	no	Liability	0	1.01232	773	345.515	0.773
1	C1000	prev50	Case-Control	yes	Liability	0	1.00479	33	7.08899	0.033
1	C1000	prev50	SPACox	yes	Liability	0	1.00834	21	6.10203	0.021
1	C1000	prev50	ADuLT	yes	Liability	0	1.01361	54	8.46019	0.054
1	C250	prev01	Case-Control	no	Liability	0	0.996635	159	141.007	0.636
1	C250	prev01	SPACox	no	Liability	0	0.996452	157	126.213	0.628
1	C250	prev01	ADuLT	no	Liability	0	0.997182	159	142.528	0.636
1	C250	prev01	Case-Control	yes	Liability	0	0.993141	127	70.7077	0.508
1	C250	prev01	SPACox	yes	Liability	0	1.00426	105	44.2412	0.42
1	C250	prev01	ADuLT	yes	Liability	0	0.994254	127	72.4075	0.508
1	C250	prev025	Case-Control	no	Liability	0	1.00597	194	257.658	0.776
1	C250	prev025	SPACox	no	Liability	0	1.00611	192	236.563	0.768
1	C250	prev025	ADuLT	no	Liability	0	1.00468	195	261.071	0.78
1	C250	prev025	Case-Control	yes	Liability	0	0.991169	116	56.787	0.464
1	C250	prev025	SPACox	yes	Liability	0	0.993184	88	34.8467	0.352
1	C250	prev025	ADuLT	yes	Liability	0	0.988093	117	59.0308	0.468
1	C250	prev05	Case-Control	no	Liability	0	0.994828	201	379.16	0.804
1	C250	prev05	SPACox	no	Liability	0	0.994725	199	351.313	0.796
1	C250	prev05	ADuLT	no	Liability	0	0.994667	202	385.646	0.808
1	C250	prev05	Case-Control	yes	Liability	0	1.02206	109	48.306	0.436
1	C250	prev05	SPACox	yes	Liability	0	1.00076	81	30.7832	0.324
1	C250	prev05	ADuLT	yes	Liability	0	1.02104	111	50.8754	0.444
1	C250	prev10	Case-Control	no	Liability	0	0.984925	209	494.253	0.836
1	C250	prev10	SPACox	no	Liability	0	0.987886	207	461.491	0.828
1	C250	prev10	ADuLT	no	Liability	0	0.984979	208	504.965	0.832
1	C250	prev10	Case-Control	yes	Liability	0	0.971345	95	39.1511	0.38
1	C250	prev10	SPACox	yes	Liability	0	0.986464	78	26.5394	0.312
1	C250	prev10	ADuLT	yes	Liability	0	0.975428	101	42.5325	0.404
1	C250	prev20	Case-Control	no	Liability	0	1.00287	221	607.678	0.884
1	C250	prev20	SPACox	no	Liability	0	0.988272	216	558.376	0.864
1	C250	prev20	ADuLT	no	Liability	0	0.995059	222	624.921	0.888
1	C250	prev20	Case-Control	yes	Liability	0	0.985441	78	30.9823	0.312
1	C250	prev20	SPACox	yes	Liability	0	0.992883	57	21.3476	0.228
1	C250	prev20	ADuLT	yes	Liability	0	0.987935	85	34.5292	0.34
1	C250	prev50	Case-Control	no	Liability	0	0.999557	225	685.887	0.9
1	C250	prev50	SPACox	no	Liability	0	0.992905	223	624.712	0.892
1	C250	prev50	ADuLT	no	Liability	0	1.00023	230	741.145	0.92
1	C250	prev50	Case-Control	yes	Liability	0	0.991757	63	25.4906	0.252
1	C250	prev50	SPACox	yes	Liability	0	0.983585	55	20.9984	0.22
1	C250	prev50	ADuLT	yes	Liability	0	0.997761	78	30.9098	0.312
2	C1000	prev01	Case-Control	no	Liability	0	1.01711	360	37.6115	0.36
2	C1000	prev01	SPACox	no	Liability	0	1.01678	356	35.6746	0.356
2	C1000	prev01	ADuLT	no	Liability	0	1.01357	362	38.0569	0.362
2	C1000	prev01	Case-Control	yes	Liability	0	1.0097	214	19.2599	0.214
2	C1000	prev01	SPACox	yes	Liability	0	1.00834	112	11.8915	0.112
2	C1000	prev01	ADuLT	yes	Liability	0	1.0085	223	19.7817	0.223
2	C1000	prev025	Case-Control	no	Liability	0	0.999377	502	71.6973	0.502
2	C1000	prev025	SPACox	no	Liability	0	1.0017	491	67.3208	0.491
2	C1000	prev025	ADuLT	no	Liability	0	0.998424	507	73.0045	0.507
2	C1000	prev025	Case-Control	yes	Liability	0	0.997015	169	15.4457	0.169
2	C1000	prev025	SPACox	yes	Liability	0	0.998218	77	9.69301	0.077
2	C1000	prev025	ADuLT	yes	Liability	0	0.997532	174	16.0535	0.174
2	C1000	prev05	Case-Control	no	Liability	0	0.993082	585	113.253	0.585
2	C1000	prev05	SPACox	no	Liability	0	0.994661	582	105.333	0.582
2	C1000	prev05	ADuLT	no	Liability	0	0.993529	594	115.988	0.594
2	C1000	prev05	Case-Control	yes	Liability	0	1.01562	120	12.6329	0.12
2	C1000	prev05	SPACox	yes	Liability	0	1.01712	56	8.52329	0.056
2	C1000	prev05	ADuLT	yes	Liability	0	1.01795	131	13.248	0.131
2	C1000	prev10	Case-Control	no	Liability	0	0.99486	671	169.53	0.671
2	C1000	prev10	SPACox	no	Liability	0	0.995633	650	154.827	0.65
2	C1000	prev10	ADuLT	no	Liability	0	0.993731	678	175.139	0.678
2	C1000	prev10	Case-Control	yes	Liability	0	1.00196	90	10.5477	0.09
2	C1000	prev10	SPACox	yes	Liability	0	1.00897	47	7.48617	0.047
2	C1000	prev10	ADuLT	yes	Liability	0	1.0011	103	11.3136	0.103
2	C1000	prev20	Case-Control	no	Liability	0	0.991662	723	234.953	0.723
2	C1000	prev20	SPACox	no	Liability	0	0.998636	702	205.48	0.702
2	C1000	prev20	ADuLT	no	Liability	0	0.99371	730	247.75	0.73
2	C1000	prev20	Case-Control	yes	Liability	0	1.00736	72	8.88677	0.072
2	C1000	prev20	SPACox	yes	Liability	0	0.996473	40	6.65238	0.04
2	C1000	prev20	ADuLT	yes	Liability	0	1.01434	88	9.842	0.088
2	C1000	prev50	Case-Control	no	Liability	0	1.02033	754	294.463	0.754
2	C1000	prev50	SPACox	no	Liability	0	1.01514	727	248.176	0.727
2	C1000	prev50	ADuLT	no	Liability	0	1.00735	775	342.568	0.775
2	C1000	prev50	Case-Control	yes	Liability	0	0.99254	40	7.34733	0.04
2	C1000	prev50	SPACox	yes	Liability	0	0.993401	29	6.19118	0.029
2	C1000	prev50	ADuLT	yes	Liability	0	0.995273	64	8.60393	0.064
2	C250	prev01	Case-Control	no	Liability	0	1.01109	157	153.559	0.628
2	C250	prev01	SPACox	no	Liability	0	1.01197	157	143.891	0.628
2	C250	prev01	ADuLT	no	Liability	0	1.01273	160	155.154	0.64
2	C250	prev01	Case-Control	yes	Liability	0	1.00068	129	73.7383	0.516
2	C250	prev01	SPACox	yes	Liability	0	1.01258	92	44.0829	0.368
2	C250	prev01	ADuLT	yes	Liability	0	1.00184	130	75.5346	0.52
2	C250	prev025	Case-Control	no	Liability	0	1.01088	186	280.913	0.744
2	C250	prev025	SPACox	no	Liability	0	1.00476	187	265.411	0.748
2	C250	prev025	ADuLT	no	Liability	0	1.01391	186	284.368	0.744
2	C250	prev025	Case-Control	yes	Liability	0	1.00293	118	59.5235	0.472
2	C250	prev025	SPACox	yes	Liability	0	0.998023	90	36.5584	0.36
2	C250	prev025	ADuLT	yes	Liability	0	1.00196	120	61.662	0.48
2	C250	prev05	Case-Control	no	Liability	0	0.996474	200	387.523	0.8
2	C250	prev05	SPACox	no	Liability	0	0.99648	199	369.295	0.796
2	C250	prev05	ADuLT	no	Liability	0	0.998879	202	392.816	0.808
2	C250	prev05	Case-Control	yes	Liability	0	1.01191	105	48.8578	0.42
2	C250	prev05	SPACox	yes	Liability	0	0.997571	74	31.4565	0.296
2	C250	prev05	ADuLT	yes	Liability	0	1.01376	108	51.5914	0.432
2	C250	prev10	Case-Control	no	Liability	0	1.00222	212	495.707	0.848
2	C250	prev10	SPACox	no	Liability	0	1.00179	211	466.678	0.844
2	C250	prev10	ADuLT	no	Liability	0	1.00141	213	506.111	0.852
2	C250	prev10	Case-Control	yes	Liability	0	0.995306	96	40.8021	0.384
2	C250	prev10	SPACox	yes	Liability	0	0.98384	69	28.1265	0.276
2	C250	prev10	ADuLT	yes	Liability	0	0.990856	101	44.2997	0.404
2	C250	prev20	Case-Control	no	Liability	0	0.991028	219	599.828	0.876
2	C250	prev20	SPACox	no	Liability	0	0.993222	217	555.313	0.868
2	C250	prev20	ADuLT	no	Liability	0	0.988905	219	618.429	0.876
2	C250	prev20	Case-Control	yes	Liability	0	0.988182	72	30.9268	0.288
2	C250	prev20	SPACox	yes	Liability	0	0.976732	59	22.6652	0.236
2	C250	prev20	ADuLT	yes	Liability	0	0.996936	81	34.7356	0.324
2	C250	prev50	Case-Control	no	Liability	0	1.01322	224	673.562	0.896
2	C250	prev50	SPACox	no	Liability	0	0.995139	221	615.73	0.884
2	C250	prev50	ADuLT	no	Liability	0	1.00365	228	727.017	0.912
2	C250	prev50	Case-Control	yes	Liability	0	1.00022	70	27.2557	0.28
2	C250	prev50	SPACox	yes	Liability	0	1.00833	55	22.8102	0.22
2	C250	prev50	ADuLT	yes	Liability	0	1.00096	83	32.9339	0.332
3	C1000	prev01	Case-Control	no	Liability	0	1.00259	396	38.381	0.396
3	C1000	prev01	SPACox	no	Liability	0	1.00319	387	36.8682	0.387
3	C1000	prev01	ADuLT	no	Liability	0	1.00402	394	38.8537	0.394
3	C1000	prev01	Case-Control	yes	Liability	0	1.0066	216	19.1003	0.216
3	C1000	prev01	SPACox	yes	Liability	0	1.00276	107	11.7083	0.107
3	C1000	prev01	ADuLT	yes	Liability	0	1.0102	220	19.6012	0.22
3	C1000	prev025	Case-Control	no	Liability	0	1.00667	524	73.0782	0.524
3	C1000	prev025	SPACox	no	Liability	0	1.00473	514	69.6724	0.514
3	C1000	prev025	ADuLT	no	Liability	0	1.00642	529	74.3424	0.529
3	C1000	prev025	Case-Control	yes	Liability	0	0.98887	159	15.1361	0.159
3	C1000	prev025	SPACox	yes	Liability	0	0.99978	82	9.96303	0.082
3	C1000	prev025	ADuLT	yes	Liability	0	0.986207	170	15.7062	0.17
3	C1000	prev05	Case-Control	no	Liability	0	1.0021	604	115.573	0.604
3	C1000	prev05	SPACox	no	Liability	0	1.00091	594	108.264	0.594
3	C1000	prev05	ADuLT	no	Liability	0	1.00427	605	118.373	0.605
3	C1000	prev05	Case-Control	yes	Liability	0	0.984018	118	12.6611	0.118
3	C1000	prev05	SPACox	yes	Liability	0	0.987357	57	8.36089	0.057
3	C1000	prev05	ADuLT	yes	Liability	0	0.984821	128	13.3029	0.128
3	C1000	prev10	Case-Control	no	Liability	0	1.00371	665	173.323	0.665
3	C1000	prev10	SPACox	no	Liability	0	0.997152	655	158.394	0.655
3	C1000	prev10	ADuLT	no	Liability	0	1.0024	667	179.006	0.667
3	C1000	prev10	Case-Control	yes	Liability	0	0.994336	92	10.6735	0.092
3	C1000	prev10	SPACox	yes	Liability	0	0.995284	49	7.40579	0.049
3	C1000	prev10	ADuLT	yes	Liability	0	0.997623	101	11.3991	0.101
3	C1000	prev20	Case-Control	no	Liability	0	0.988536	712	240.331	0.712
3	C1000	prev20	SPACox	no	Liability	0	0.997433	692	209.602	0.692
3	C1000	prev20	ADuLT	no	Liability	0	0.990332	723	253.876	0.723
3	C1000	prev20	Case-Control	yes	Liability	0	0.99221	67	8.81698	0.067
3	C1000	prev20	SPACox	yes	Liability	0	0.977544	23	6.61174	0.023
3	C1000	prev20	ADuLT	yes	Liability	0	0.990623	82	9.80569	0.082
3	C1000	prev50	Case-Control	no	Liability	0	0.993567	760	299.844	0.76
3	C1000	prev50	SPACox	no	Liability	0	1.00272	725	252.042	0.725
3	C1000	prev50	ADuLT	no	Liability	0	0.993587	779	348.934	0.779
3	C1000	prev50	Case-Control	yes	Liability	0	1.01724	45	7.51886	0.045
3	C1000	prev50	SPACox	yes	Liability	0	1.00067	31	6.40524	0.031
3	C1000	prev50	ADuLT	yes	Liability	0	1.01145	67	8.82319	0.067
3	C250	prev01	Case-Control	no	Liability	0	0.998044	150	123.704	0.6
3	C250	prev01	SPACox	no	Liability	0	1.00129	150	113.632	0.6
3	C250	prev01	ADuLT	no	Liability	0	0.996666	152	125.019	0.608
3	C250	prev01	Case-Control	yes	Liability	0	1.00194	126	69.7554	0.504
3	C250	prev01	SPACox	yes	Liability	0	1.0008	98	45.3567	0.392
3	C250	prev01	ADuLT	yes	Liability	0	1.00219	127	71.3389	0.508
3	C250	prev025	Case-Control	no	Liability	0	1.00057	181	242.51	0.724
3	C250	prev025	SPACox	no	Liability	0	1.00136	181	225.622	0.724
3	C250	prev025	ADuLT	no	Liability	0	1.00289	182	246.042	0.728
3	C250	prev025	Case-Control	yes	Liability	0	1.02157	110	55.7342	0.44
3	C250	prev025	SPACox	yes	Liability	0	1.00566	86	33.0774	0.344
3	C250	prev025	ADuLT	yes	Liability	0	1.02105	112	57.8102	0.448
3	C250	prev05	Case-Control	no	Liability	0	0.998782	196	368.515	0.784
3	C250	prev05	SPACox	no	Liability	0	0.997354	196	347.316	0.784
3	C250	prev05	ADuLT	no	Liability	0	1.00008	196	373.684	0.784
3	C250	prev05	Case-Control	yes	Liability	0	0.982377	105	46.5112	0.42
3	C250	prev05	SPACox	yes	Liability	0	0.988403	80	29.7558	0.32
3	C250	prev05	ADuLT	yes	Liability	0	0.981171	105	49.0943	0.42
3	C250	prev10	Case-Control	no	Liability	0	1.01	207	486.662	0.828
3	C250	prev10	SPACox	no	Liability	0	1.00821	204	459.456	0.816
3	C250	prev10	ADuLT	no	Liability	0	1.0141	208	495.72	0.832
3	C250	prev10	Case-Control	yes	Liability	0	0.991655	98	37.877	0.392
3	C250	prev10	SPACox	yes	Liability	0	0.9895	70	25.2602	0.28
3	C250	prev10	ADuLT	yes	Liability	0	0.988923	101	40.7983	0.404
3	C250	prev20	Case-Control	no	Liability	0	0.996608	214	590.325	0.856
3	C250	prev20	SPACox	no	Liability	0	0.998692	214	547.872	0.856
3	C250	prev20	ADuLT	no	Liability	0	1.00448	214	604.583	0.856
3	C250	prev20	Case-Control	yes	Liability	0	1.02849	85	30.6501	0.34
3	C250	prev20	SPACox	yes	Liability	0	1.01566	63	22.3533	0.252
3	C250	prev20	ADuLT	yes	Liability	0	1.02947	87	34.3641	0.348
3	C250	prev50	Case-Control	no	Liability	0	0.999775	219	667.104	0.876
3	C250	prev50	SPACox	no	Liability	0	0.9973	217	605.969	0.868
3	C250	prev50	ADuLT	no	Liability	0	1.00172	219	718.494	0.876
3	C250	prev50	Case-Control	yes	Liability	0	0.994848	68	25.541	0.272
3	C250	prev50	SPACox	yes	Liability	0	1.00422	61	21.1116	0.244
3	C250	prev50	ADuLT	yes	Liability	0	0.998445	75	30.7463	0.3
4	C1000	prev01	Case-Control	no	Liability	0	1.01011	341	34.1783	0.341
4	C1000	prev01	SPACox	no	Liability	0	1.00703	337	32.7988	0.337
4	C1000	prev01	ADuLT	no	Liability	0	1.00855	344	34.5214	0.344
4	C1000	prev01	Case-Control	yes	Liability	0	1.0225	199	19.181	0.199
4	C1000	prev01	SPACox	yes	Liability	0	0.993018	128	12.4106	0.128
4	C1000	prev01	ADuLT	yes	Liability	0	1.01924	204	19.633	0.204
4	C1000	prev025	Case-Control	no	Liability	0	1.00718	497	65.9139	0.497
4	C1000	prev025	SPACox	no	Liability	0	1.01155	489	62.8289	0.489
4	C1000	prev025	ADuLT	no	Liability	0	1.00853	501	67.0465	0.501
4	C1000	prev025	Case-Control	yes	Liability	0	0.990109	154	15.1573	0.154
4	C1000	prev025	SPACox	yes	Liability	0	1.00126	88	9.98992	0.088
4	C1000	prev025	ADuLT	yes	Liability	0	0.987759	168	15.7303	0.168
4	C1000	prev05	Case-Control	no	Liability	0	1.01111	606	106.709	0.606
4	C1000	prev05	SPACox	no	Liability	0	1.00918	598	99.8124	0.598
4	C1000	prev05	ADuLT	no	Liability	0	1.01377	609	109.129	0.609
4	C1000	prev05	Case-Control	yes	Liability	0	1.00245	131	12.598	0.131
4	C1000	prev05	SPACox	yes	Liability	0	1.00155	60	8.51677	0.06
4	C1000	prev05	ADuLT	yes	Liability	0	1.00114	145	13.2084	0.145
4	C1000	prev10	Case-Control	no	Liability	0	1.00932	693	163.698	0.693
4	C1000	prev10	SPACox	no	Liability	0	1.00702	668	148.594	0.668
4	C1000	prev10	ADuLT	no	Liability	0	1.01235	698	169.066	0.698
4	C1000	prev10	Case-Control	yes	Liability	0	0.983871	91	10.4011	0.091
4	C1000	prev10	SPACox	yes	Liability	0	0.9777	47	7.26353	0.047
4	C1000	prev10	ADuLT	yes	Liability	0	0.984175	106	11.1249	0.106
4	C1000	prev20	Case-Control	no	Liability	0	0.987066	733	231.432	0.733
4	C1000	prev20	SPACox	no	Liability	0	0.986817	717	201.153	0.717
4	C1000	prev20	ADuLT	no	Liability	0	0.992526	741	244.221	0.741
4	C1000	prev20	Case-Control	yes	Liability	0	0.985603	57	8.28303	0.057
4	C1000	prev20	SPACox	yes	Liability	0	0.986504	35	6.20056	0.035
4	C1000	prev20	ADuLT	yes	Liability	0	0.990511	76	9.25757	0.076
4	C1000	prev50	Case-Control	no	Liability	0	1.00894	768	290.376	0.768
4	C1000	prev50	SPACox	no	Liability	0	1.0012	742	245.125	0.742
4	C1000	prev50	ADuLT	no	Liability	0	1.01084	783	335.913	0.783
4	C1000	prev50	Case-Control	yes	Liability	0	1.00221	48	7.11377	0.048
4	C1000	prev50	SPACox	yes	Liability	0	1.00299	32	6.13766	0.032
4	C1000	prev50	ADuLT	yes	Liability	0	1.0013	61	8.3674	0.061
4	C250	prev01	Case-Control	no	Liability	0	1.01006	145	95.9787	0.58
4	C250	prev01	SPACox	no	Liability	0	1.01254	143	91.0479	0.572
4	C250	prev01	ADuLT	no	Liability	0	1.01338	144	96.5612	0.576
4	C250	prev01	Case-Control	yes	Liability	0	1.01233	128	63.8548	0.512
4	C250	prev01	SPACox	yes	Liability	0	1.0076	108	44.1903	0.432
4	C250	prev01	ADuLT	yes	Liability	0	1.01696	128	64.8334	0.512
4	C250	prev025	Case-Control	no	Liability	0	1.00002	177	199.732	0.708
4	C250	prev025	SPACox	no	Liability	0	0.999093	177	188.387	0.708
4	C250	prev025	ADuLT	no	Liability	0	0.999115	178	202.049	0.712
4	C250	prev025	Case-Control	yes	Liability	0	0.998313	118	55.8913	0.472
4	C250	prev025	SPACox	yes	Liability	0	1.0045	87	32.7661	0.348
4	C250	prev025	ADuLT	yes	Liability	0	1.00021	119	57.4787	0.476
4	C250	prev05	Case-Control	no	Liability	0	1.01137	196	311.188	0.784
4	C250	prev05	SPACox	no	Liability	0	1.01339	196	293.031	0.784
4	C250	prev05	ADuLT	no	Liability	0	1.01258	196	315.919	0.784
4	C250	prev05	Case-Control	yes	Liability	0	1.00433	105	46.7496	0.42
4	C250	prev05	SPACox	yes	Liability	0	1.00651	76	29.5227	0.304
4	C250	prev05	ADuLT	yes	Liability	0	1.00892	104	48.8107	0.416
4	C250	prev10	Case-Control	no	Liability	0	1.00744	203	440.993	0.812
4	C250	prev10	SPACox	no	Liability	0	1.00096	202	411.159	0.808
4	C250	prev10	ADuLT	no	Liability	0	1.00419	206	449.46	0.824
4	C250	prev10	Case-Control	yes	Liability	0	1.00295	86	35.1041	0.344
4	C250	prev10	SPACox	yes	Liability	0	0.994377	67	23.6709	0.268
4	C250	prev10	ADuLT	yes	Liability	0	1.00067	92	37.6595	0.368
4	C250	prev20	Case-Control	no	Liability	0	1.00714	211	559.826	0.844
4	C250	prev20	SPACox	no	Liability	0	0.997469	210	513.977	0.84
4	C250	prev20	ADuLT	no	Liability	0	1.00808	212	577.153	0.848
4	C250	prev20	Case-Control	yes	Liability	0	0.984796	70	27.8389	0.28
4	C250	prev20	SPACox	yes	Liability	0	1.00255	58	20.2166	0.232
4	C250	prev20	ADuLT	yes	Liability	0	0.987513	79	31.09	0.316
4	C250	prev50	Case-Control	no	Liability	0	1.0185	218	653.038	0.872
4	C250	prev50	SPACox	no	Liability	0	1.01249	211	583.489	0.844
4	C250	prev50	ADuLT	no	Liability	0	1.00851	220	710.617	0.88
4	C250	prev50	Case-Control	yes	Liability	0	1.00478	58	23.1259	0.232
4	C250	prev50	SPACox	yes	Liability	0	0.99709	43	18.0391	0.172
4	C250	prev50	ADuLT	yes	Liability	0	1.00559	67	27.1968	0.268
5	C1000	prev01	Case-Control	no	Liability	0	0.992232	398	42.0175	0.398
5	C1000	prev01	SPACox	no	Liability	0	0.994522	391	39.8081	0.391
5	C1000	prev01	ADuLT	no	Liability	0	0.990027	402	42.5512	0.402
5	C1000	prev01	Case-Control	yes	Liability	0	0.99109	202	19.301	0.202
5	C1000	prev01	SPACox	yes	Liability	0	0.996982	116	12.1965	0.116
5	C1000	prev01	ADuLT	yes	Liability	0	0.990845	210	19.8139	0.21
5	C1000	prev025	Case-Control	no	Liability	0	0.989134	531	78.0659	0.531
5	C1000	prev025	SPACox	no	Liability	0	0.993258	525	73.5354	0.525
5	C1000	prev025	ADuLT	no	Liability	0	0.989868	538	79.4891	0.538
5	C1000	prev025	Case-Control	yes	Liability	0	0.994291	158	14.9008	0.158
5	C1000	prev025	SPACox	yes	Liability	0	1.00407	78	9.80452	0.078
5	C1000	prev025	ADuLT	yes	Liability	0	0.993355	163	15.477	0.163
5	C1000	prev05	Case-Control	no	Liability	0	1.00353	616	120.68	0.616
5	C1000	prev05	SPACox	no	Liability	0	0.996969	608	112.163	0.608
5	C1000	prev05	ADuLT	no	Liability	0	0.997994	618	123.506	0.618
5	C1000	prev05	Case-Control	yes	Liability	0	0.988172	125	12.859	0.125
5	C1000	prev05	SPACox	yes	Liability	0	0.989623	62	8.59957	0.062
5	C1000	prev05	ADuLT	yes	Liability	0	0.982597	132	13.5155	0.132
5	C1000	prev10	Case-Control	no	Liability	0	0.993688	685	178.524	0.685
5	C1000	prev10	SPACox	no	Liability	0	0.998458	668	162.206	0.668
5	C1000	prev10	ADuLT	no	Liability	0	0.990482	689	184.693	0.689
5	C1000	prev10	Case-Control	yes	Liability	0	0.986502	91	10.6282	0.091
5	C1000	prev10	SPACox	yes	Liability	0	0.993122	53	7.4714	0.053
5	C1000	prev10	ADuLT	yes	Liability	0	0.983564	103	11.453	0.103
5	C1000	prev20	Case-Control	no	Liability	0	0.999735	726	244.559	0.726
5	C1000	prev20	SPACox	no	Liability	0	0.998038	704	214.158	0.704
5	C1000	prev20	ADuLT	no	Liability	0	0.993285	730	258.374	0.73
5	C1000	prev20	Case-Control	yes	Liability	0	1.01252	64	8.73794	0.064
5	C1000	prev20	SPACox	yes	Liability	0	1.01379	33	6.60273	0.033
5	C1000	prev20	ADuLT	yes	Liability	0	1.01231	84	9.80794	0.084
5	C1000	prev50	Case-Control	no	Liability	0	0.995882	753	306.399	0.753
5	C1000	prev50	SPACox	no	Liability	0	0.99059	730	257.257	0.73
5	C1000	prev50	ADuLT	no	Liability	0	0.985635	775	354.322	0.775
5	C1000	prev50	Case-Control	yes	Liability	0	0.976355	56	7.89438	0.056
5	C1000	prev50	SPACox	yes	Liability	0	0.995914	39	6.7118	0.039
5	C1000	prev50	ADuLT	yes	Liability	0	0.976199	67	9.31491	0.067
5	C250	prev01	Case-Control	no	Liability	0	1.00607	159	148.328	0.636
5	C250	prev01	SPACox	no	Liability	0	1.00145	157	135.479	0.628
5	C250	prev01	ADuLT	no	Liability	0	1.00564	160	149.827	0.64
5	C250	prev01	Case-Control	yes	Liability	0	1.00566	121	69.4399	0.484
5	C250	prev01	SPACox	yes	Liability	0	0.996619	97	42.9277	0.388
5	C250	prev01	ADuLT	yes	Liability	0	1.00669	122	71.6389	0.488
5	C250	prev025	Case-Control	no	Liability	0	1.00115	185	261.825	0.74
5	C250	prev025	SPACox	no	Liability	0	1.0027	181	242.814	0.724
5	C250	prev025	ADuLT	no	Liability	0	1.00107	184	265.318	0.736
5	C250	prev025	Case-Control	yes	Liability	0	0.99757	112	55.4361	0.448
5	C250	prev025	SPACox	yes	Liability	0	1.00718	88	35.0217	0.352
5	C250	prev025	ADuLT	yes	Liability	0	0.998204	116	57.9278	0.464
5	C250	prev05	Case-Control	no	Liability	0	1.00536	194	374.529	0.776
5	C250	prev05	SPACox	no	Liability	0	1.00511	191	349.305	0.764
5	C250	prev05	ADuLT	no	Liability	0	1.0064	194	380.009	0.776
5	C250	prev05	Case-Control	yes	Liability	0	0.995476	100	46.7121	0.4
5	C250	prev05	SPACox	yes	Liability	0	1.0048	75	30.0664	0.3
5	C250	prev05	ADuLT	yes	Liability	0	0.996546	101	49.469	0.404
5	C250	prev10	Case-Control	no	Liability	0	1.00589	197	494.002	0.788
5	C250	prev10	SPACox	no	Liability	0	1.00772	197	460.428	0.788
5	C250	prev10	ADuLT	no	Liability	0	1.0079	199	502.633	0.796
5	C250	prev10	Case-Control	yes	Liability	0	0.990978	99	38.7693	0.396
5	C250	prev10	SPACox	yes	Liability	0	1.00565	75	27.1062	0.3
5	C250	prev10	ADuLT	yes	Liability	0	0.986447	99	42.2145	0.396
5	C250	prev20	Case-Control	no	Liability	0	1.00901	207	597.473	0.828
5	C250	prev20	SPACox	no	Liability	0	1.02295	205	552.596	0.82
5	C250	prev20	ADuLT	no	Liability	0	1.00909	207	614.392	0.828
5	C250	prev20	Case-Control	yes	Liability	0	1.01206	82	30.9413	0.328
5	C250	prev20	SPACox	yes	Liability	0	0.990876	63	21.9263	0.252
5	C250	prev20	ADuLT	yes	Liability	0	1.01399	83	35.1637	0.332
5	C250	prev50	Case-Control	no	Liability	0	0.998977	213	672.906	0.852
5	C250	prev50	SPACox	no	Liability	0	1.00796	210	612.108	0.84
5	C250	prev50	ADuLT	no	Liability	0	1.00678	216	727.595	0.864
5	C250	prev50	Case-Control	yes	Liability	0	1.01034	70	26.6254	0.28
5	C250	prev50	SPACox	yes	Liability	0	1.00443	61	21.794	0.244
5	C250	prev50	ADuLT	yes	Liability	0	1.01448	83	32.2342	0.332
6	C1000	prev01	Case-Control	no	Liability	0	0.985299	367	36.7623	0.367
6	C1000	prev01	SPACox	no	Liability	0	0.988042	360	34.9004	0.36
6	C1000	prev01	ADuLT	no	Liability	0	0.983321	368	37.115	0.368
6	C1000	prev01	Case-Control	yes	Liability	0	0.99639	214	19.1822	0.214
6	C1000	prev01	SPACox	yes	Liability	0	0.990966	122	12.0764	0.122
6	C1000	prev01	ADuLT	yes	Liability	0	0.992159	214	19.6099	0.214
6	C1000	prev025	Case-Control	no	Liability	0	0.985948	524	70.944	0.524
6	C1000	prev025	SPACox	no	Liability	0	0.986696	517	66.7591	0.517
6	C1000	prev025	ADuLT	no	Liability	0	0.987229	530	72.0926	0.53
6	C1000	prev025	Case-Control	yes	Liability	0	0.97885	151	15.4588	0.151
6	C1000	prev025	SPACox	yes	Liability	0	0.994271	90	10.117	0.09
6	C1000	prev025	ADuLT	yes	Liability	0	0.982094	158	16.0305	0.158
6	C1000	prev05	Case-Control	no	Liability	0	0.98521	614	112.467	0.614
6	C1000	prev05	SPACox	no	Liability	0	0.989251	608	104.098	0.608
6	C1000	prev05	ADuLT	no	Liability	0	0.984942	617	115.078	0.617
6	C1000	prev05	Case-Control	yes	Liability	0	1.00812	120	12.6001	0.12
6	C1000	prev05	SPACox	yes	Liability	0	1.00338	59	8.4508	0.059
6	C1000	prev05	ADuLT	yes	Liability	0	1.00729	131	13.2618	0.131
6	C1000	prev10	Case-Control	no	Liability	0	0.987514	675	170.216	0.675
6	C1000	prev10	SPACox	no	Liability	0	0.98835	666	154.16	0.666
6	C1000	prev10	ADuLT	no	Liability	0	0.983109	685	176.181	0.685
6	C1000	prev10	Case-Control	yes	Liability	0	1.00032	97	10.5076	0.097
6	C1000	prev10	SPACox	yes	Liability	0	1.00139	49	7.39301	0.049
6	C1000	prev10	ADuLT	yes	Liability	0	1.00128	114	11.3023	0.114
6	C1000	prev20	Case-Control	no	Liability	0	1.00405	725	238.502	0.725
6	C1000	prev20	SPACox	no	Liability	0	0.997852	708	207.098	0.708
6	C1000	prev20	ADuLT	no	Liability	0	0.999794	737	251.66	0.737
6	C1000	prev20	Case-Control	yes	Liability	0	0.990026	67	8.65026	0.067
6	C1000	prev20	SPACox	yes	Liability	0	0.986651	38	6.42311	0.038
6	C1000	prev20	ADuLT	yes	Liability	0	0.990308	83	9.56596	0.083
6	C1000	prev50	Case-Control	no	Liability	0	0.980313	757	298.438	0.757
6	C1000	prev50	SPACox	no	Liability	0	0.977338	739	250.308	0.739
6	C1000	prev50	ADuLT	no	Liability	0	0.981684	775	344.81	0.775
6	C1000	prev50	Case-Control	yes	Liability	0	1.00473	43	7.45866	0.043
6	C1000	prev50	SPACox	yes	Liability	0	1.01267	30	6.2591	0.03
6	C1000	prev50	ADuLT	yes	Liability	0	1.01452	59	8.73026	0.059
6	C250	prev01	Case-Control	no	Liability	0	0.993105	169	155.204	0.676
6	C250	prev01	SPACox	no	Liability	0	0.99016	169	143.889	0.676
6	C250	prev01	ADuLT	no	Liability	0	0.992369	168	157.041	0.672
6	C250	prev01	Case-Control	yes	Liability	0	0.999654	139	75.0525	0.556
6	C250	prev01	SPACox	yes	Liability	0	0.994152	115	45.8848	0.46
6	C250	prev01	ADuLT	yes	Liability	0	1.00031	140	76.9961	0.56
6	C250	prev025	Case-Control	no	Liability	0	1.00138	190	283.345	0.76
6	C250	prev025	SPACox	no	Liability	0	1.00166	191	265.483	0.764
6	C250	prev025	ADuLT	no	Liability	0	0.998709	192	287.875	0.768
6	C250	prev025	Case-Control	yes	Liability	0	0.996672	129	57.8632	0.516
6	C250	prev025	SPACox	yes	Liability	0	0.991642	100	37.031	0.4
6	C250	prev025	ADuLT	yes	Liability	0	0.995129	132	60.3283	0.528
6	C250	prev05	Case-Control	no	Liability	0	1.00247	205	418.676	0.82
6	C250	prev05	SPACox	no	Liability	0	1.00655	204	392.287	0.816
6	C250	prev05	ADuLT	no	Liability	0	1.00344	207	425.459	0.828
6	C250	prev05	Case-Control	yes	Liability	0	0.976275	120	47.9005	0.48
6	C250	prev05	SPACox	yes	Liability	0	0.998952	89	31.2131	0.356
6	C250	prev05	ADuLT	yes	Liability	0	0.977191	122	50.5309	0.488
6	C250	prev10	Case-Control	no	Liability	0	0.9988	214	551.851	0.856
6	C250	prev10	SPACox	no	Liability	0	0.995538	214	518.071	0.856
6	C250	prev10	ADuLT	no	Liability	0	1.00129	214	561.246	0.856
6	C250	prev10	Case-Control	yes	Liability	0	1.00774	103	38.7793	0.412
6	C250	prev10	SPACox	yes	Liability	0	0.986655	77	26.3706	0.308
6	C250	prev10	ADuLT	yes	Liability	0	1.00557	107	41.9532	0.428
6	C250	prev20	Case-Control	no	Liability	0	0.99998	222	663.484	0.888
6	C250	prev20	SPACox	no	Liability	0	0.999067	220	617.114	0.88
6	C250	prev20	ADuLT	no	Liability	0	1.00203	222	681.958	0.888
6	C250	prev20	Case-Control	yes	Liability	0	1.00061	90	32.148	0.36
6	C250	prev20	SPACox	yes	Liability	0	1.01629	72	23.354	0.288
6	C250	prev20	ADuLT	yes	Liability	0	1.00066	100	36.2691	0.4
6	C250	prev50	Case-Control	no	Liability	0	0.997046	228	745.289	0.912
6	C250	prev50	SPACox	no	Liability	0	1.01621	224	683.04	0.896
6	C250	prev50	ADuLT	no	Liability	0	0.993927	227	796.815	0.908
6	C250	prev50	Case-Control	yes	Liability	0	1.00118	76	26.7812	0.304
6	C250	prev50	SPACox	yes	Liability	0	0.991217	64	22.3397	0.256
6	C250	prev50	ADuLT	yes	Liability	0	1.00167	93	32.4327	0.372
7	C1000	prev01	Case-Control	no	Liability	0	1.00277	375	39.4198	0.375
7	C1000	prev01	SPACox	no	Liability	0	1.00206	371	38.0056	0.371
7	C1000	prev01	ADuLT	no	Liability	0	1.00504	378	39.8293	0.378
7	C1000	prev01	Case-Control	yes	Liability	0	0.9821	223	19.2599	0.223
7	C1000	prev01	SPACox	yes	Liability	0	0.984544	114	12.0664	0.114
7	C1000	prev01	ADuLT	yes	Liability	0	0.98683	230	19.7171	0.23
7	C1000	prev025	Case-Control	no	Liability	0	0.996554	507	73.9442	0.507
7	C1000	prev025	SPACox	no	Liability	0	0.99309	498	70.5734	0.498
7	C1000	prev025	ADuLT	no	Liability	0	0.997315	512	75.2264	0.512
7	C1000	prev025	Case-Control	yes	Liability	0	1.00635	171	15.541	0.171
7	C1000	prev025	SPACox	yes	Liability	0	0.986798	92	10.2289	0.092
7	C1000	prev025	ADuLT	yes	Liability	0	1.00746	179	16.1664	0.179
7	C1000	prev05	Case-Control	no	Liability	0	1.00449	601	115.89	0.601
7	C1000	prev05	SPACox	no	Liability	0	1.00371	591	108.321	0.591
7	C1000	prev05	ADuLT	no	Liability	0	1.00274	610	118.779	0.61
7	C1000	prev05	Case-Control	yes	Liability	0	0.995216	130	12.8099	0.13
7	C1000	prev05	SPACox	yes	Liability	0	0.983659	60	8.73627	0.06
7	C1000	prev05	ADuLT	yes	Liability	0	0.991539	139	13.4992	0.139
7	C1000	prev10	Case-Control	no	Liability	0	0.992587	675	173.522	0.675
7	C1000	prev10	SPACox	no	Liability	0	0.993133	664	158.128	0.664
7	C1000	prev10	ADuLT	no	Liability	0	0.994297	681	179.713	0.681
7	C1000	prev10	Case-Control	yes	Liability	0	0.98379	87	10.5957	0.087
7	C1000	prev10	SPACox	yes	Liability	0	0.994004	47	7.55565	0.047
7	C1000	prev10	ADuLT	yes	Liability	0	0.985766	102	11.4977	0.102
7	C1000	prev20	Case-Control	no	Liability	0	0.987397	726	242.042	0.726
7	C1000	prev20	SPACox	no	Liability	0	0.994956	707	211.458	0.707
7	C1000	prev20	ADuLT	no	Liability	0	0.987468	738	255.286	0.738
7	C1000	prev20	Case-Control	yes	Liability	0	1.0126	69	9.12255	0.069
7	C1000	prev20	SPACox	yes	Liability	0	1.00764	38	6.8218	0.038
7	C1000	prev20	ADuLT	yes	Liability	0	1.00984	84	10.0937	0.084
7	C1000	prev50	Case-Control	no	Liability	0	1.00473	762	302.196	0.762
7	C1000	prev50	SPACox	no	Liability	0	1.00191	745	254.557	0.745
7	C1000	prev50	ADuLT	no	Liability	0	0.998361	771	349.568	0.771
7	C1000	prev50	Case-Control	yes	Liability	0	1.02729	54	7.64938	0.054
7	C1000	prev50	SPACox	yes	Liability	0	1.0049	30	6.31463	0.03
7	C1000	prev50	ADuLT	yes	Liability	0	1.01942	77	9.05055	0.077
7	C250	prev01	Case-Control	no	Liability	0	0.993374	174	204.836	0.696
7	C250	prev01	SPACox	no	Liability	0	0.991072	173	191.408	0.692
7	C250	prev01	ADuLT	no	Liability	0	0.993891	175	207.704	0.7
7	C250	prev01	Case-Control	yes	Liability	0	0.997731	127	73.9898	0.508
7	C250	prev01	SPACox	yes	Liability	0	0.987758	108	45.4927	0.432
7	C250	prev01	ADuLT	yes	Liability	0	0.998315	130	76.2631	0.52
7	C250	prev025	Case-Control	no	Liability	0	1.00491	191	338.706	0.764
7	C250	prev025	SPACox	no	Liability	0	1.00678	189	319.757	0.756
7	C250	prev025	ADuLT	no	Liability	0	1.00444	189	344.436	0.756
7	C250	prev025	Case-Control	yes	Liability	0	0.997413	117	60.2673	0.468
7	C250	prev025	SPACox	yes	Liability	0	0.980053	96	39.8243	0.384
7	C250	prev025	ADuLT	yes	Liability	0	0.992307	119	63.0619	0.476
7	C250	prev05	Case-Control	no	Liability	0	0.992884	202	446.937	0.808
7	C250	prev05	SPACox	no	Liability	0	0.990138	201	428.092	0.804
7	C250	prev05	ADuLT	no	Liability	0	0.993597	201	454.798	0.804
7	C250	prev05	Case-Control	yes	Liability	0	0.993292	109	50.9473	0.436
7	C250	prev05	SPACox	yes	Liability	0	0.996226	86	34.2272	0.344
7	C250	prev05	ADuLT	yes	Liability	0	0.99028	111	53.9874	0.444
7	C250	prev10	Case-Control	no	Liability	0	1.0013	208	545.172	0.832
7	C250	prev10	SPACox	no	Liability	0	1.00082	208	518.468	0.832
7	C250	prev10	ADuLT	no	Liability	0	0.997314	212	555.707	0.848
7	C250	prev10	Case-Control	yes	Liability	0	1.01235	105	42.0472	0.42
7	C250	prev10	SPACox	yes	Liability	0	1.00427	80	29.5129	0.32
7	C250	prev10	ADuLT	yes	Liability	0	1.01031	109	45.9219	0.436
7	C250	prev20	Case-Control	no	Liability	0	0.999063	217	628.25	0.868
7	C250	prev20	SPACox	no	Liability	0	1.00404	211	586.36	0.844
7	C250	prev20	ADuLT	no	Liability	0	0.994937	218	649.459	0.872
7	C250	prev20	Case-Control	yes	Liability	0	1.00537	79	34.8444	0.316
7	C250	prev20	SPACox	yes	Liability	0	0.999365	67	25.8804	0.268
7	C250	prev20	ADuLT	yes	Liability	0	1.00732	94	39.766	0.376
7	C250	prev50	Case-Control	no	Liability	0	0.997466	220	696.915	0.88
7	C250	prev50	SPACox	no	Liability	0	1.00131	215	638.144	0.86
7	C250	prev50	ADuLT	no	Liability	0	1.00187	223	747.315	0.892
7	C250	prev50	Case-Control	yes	Liability	0	1.00462	74	29.9381	0.296
7	C250	prev50	SPACox	yes	Liability	0	1.0028	63	24.7752	0.252
7	C250	prev50	ADuLT	yes	Liability	0	1.00917	86	36.227	0.344
8	C1000	prev01	Case-Control	no	Liability	0	0.996865	387	37.3252	0.387
8	C1000	prev01	SPACox	no	Liability	0	0.997446	377	35.7693	0.377
8	C1000	prev01	ADuLT	no	Liability	0	0.996083	390	37.6933	0.39
8	C1000	prev01	Case-Control	yes	Liability	0	0.992922	213	19.0849	0.213
8	C1000	prev01	SPACox	yes	Liability	0	0.978334	114	12.1372	0.114
8	C1000	prev01	ADuLT	yes	Liability	0	0.991139	212	19.5292	0.212
8	C1000	prev025	Case-Control	no	Liability	0	0.992936	535	71.4285	0.535
8	C1000	prev025	SPACox	no	Liability	0	0.991948	534	67.9388	0.534
8	C1000	prev025	ADuLT	no	Liability	0	0.994456	541	72.6337	0.541
8	C1000	prev025	Case-Control	yes	Liability	0	0.998999	167	15.5955	0.167
8	C1000	prev025	SPACox	yes	Liability	0	0.996206	82	10.1029	0.082
8	C1000	prev025	ADuLT	yes	Liability	0	0.998734	174	16.168	0.174
8	C1000	prev05	Case-Control	no	Liability	0	0.999575	615	112.623	0.615
8	C1000	prev05	SPACox	no	Liability	0	0.997196	608	105.253	0.608
8	C1000	prev05	ADuLT	no	Liability	0	0.99703	619	115.4	0.619
8	C1000	prev05	Case-Control	yes	Liability	0	0.99573	129	12.8361	0.129
8	C1000	prev05	SPACox	yes	Liability	0	1.00675	63	8.70305	0.063
8	C1000	prev05	ADuLT	yes	Liability	0	0.99641	149	13.5365	0.149
8	C1000	prev10	Case-Control	no	Liability	0	0.999206	693	169.751	0.693
8	C1000	prev10	SPACox	no	Liability	0	0.997438	683	155.147	0.683
8	C1000	prev10	ADuLT	no	Liability	0	1.00226	694	175.724	0.694
8	C1000	prev10	Case-Control	yes	Liability	0	1.00578	83	10.3027	0.083
8	C1000	prev10	SPACox	yes	Liability	0	1.00546	38	7.19781	0.038
8	C1000	prev10	ADuLT	yes	Liability	0	1.00784	91	11.0942	0.091
8	C1000	prev20	Case-Control	no	Liability	0	0.987134	748	236.386	0.748
8	C1000	prev20	SPACox	no	Liability	0	0.985404	721	206.726	0.721
8	C1000	prev20	ADuLT	no	Liability	0	0.986998	751	249.958	0.751
8	C1000	prev20	Case-Control	yes	Liability	0	1.01412	61	8.60249	0.061
8	C1000	prev20	SPACox	yes	Liability	0	1.00293	30	6.4637	0.03
8	C1000	prev20	ADuLT	yes	Liability	0	1.01122	81	9.58619	0.081
8	C1000	prev50	Case-Control	no	Liability	0	0.996569	765	299.092	0.765
8	C1000	prev50	SPACox	no	Liability	0	0.989218	742	250.24	0.742
8	C1000	prev50	ADuLT	no	Liability	0	0.985778	787	349.056	0.787
8	C1000	prev50	Case-Control	yes	Liability	0	0.999869	43	7.51458	0.043
8	C1000	prev50	SPACox	yes	Liability	0	1.01087	28	6.46976	0.028
8	C1000	prev50	ADuLT	yes	Liability	0	1.00167	62	8.84287	0.062
8	C250	prev01	Case-Control	no	Liability	0	1.01465	164	170.198	0.656
8	C250	prev01	SPACox	no	Liability	0	1.01427	164	159.732	0.656
8	C250	prev01	ADuLT	no	Liability	0	1.01512	163	171.767	0.652
8	C250	prev01	Case-Control	yes	Liability	0	1.00501	119	69.5446	0.476
8	C250	prev01	SPACox	yes	Liability	0	1.00351	94	44.9946	0.376
8	C250	prev01	ADuLT	yes	Liability	0	1.0037	118	70.9675	0.472
8	C250	prev025	Case-Control	no	Liability	0	1.01334	182	290.867	0.728
8	C250	prev025	SPACox	no	Liability	0	1.01855	180	272.577	0.72
8	C250	prev025	ADuLT	no	Liability	0	1.01641	182	294.669	0.728
8	C250	prev025	Case-Control	yes	Liability	0	1.00699	112	57.6559	0.448
8	C250	prev025	SPACox	yes	Liability	0	0.995751	88	37.243	0.352
8	C250	prev025	ADuLT	yes	Liability	0	1.00312	114	59.8158	0.456
8	C250	prev05	Case-Control	no	Liability	0	1.00283	197	392.731	0.788
8	C250	prev05	SPACox	no	Liability	0	1.00285	195	371.855	0.78
8	C250	prev05	ADuLT	no	Liability	0	1.00716	199	398.189	0.796
8	C250	prev05	Case-Control	yes	Liability	0	1.00309	99	47.5887	0.396
8	C250	prev05	SPACox	yes	Liability	0	0.998629	76	32.1013	0.304
8	C250	prev05	ADuLT	yes	Liability	0	1.00468	103	51.0215	0.412
8	C250	prev10	Case-Control	no	Liability	0	1.00717	204	497.933	0.816
8	C250	prev10	SPACox	no	Liability	0	1.01199	203	468.792	0.812
8	C250	prev10	ADuLT	no	Liability	0	1.00994	204	508.349	0.816
8	C250	prev10	Case-Control	yes	Liability	0	0.992138	90	39.2977	0.36
8	C250	prev10	SPACox	yes	Liability	0	0.99914	70	27.4345	0.28
8	C250	prev10	ADuLT	yes	Liability	0	0.992869	94	43.1855	0.376
8	C250	prev20	Case-Control	no	Liability	0	1.00633	206	598.055	0.824
8	C250	prev20	SPACox	no	Liability	0	1.00393	205	551.345	0.82
8	C250	prev20	ADuLT	no	Liability	0	1.00423	207	617.376	0.828
8	C250	prev20	Case-Control	yes	Liability	0	0.997733	75	33.1332	0.3
8	C250	prev20	SPACox	yes	Liability	0	1.00604	55	25.1799	0.22
8	C250	prev20	ADuLT	yes	Liability	0	1.00839	89	38.2177	0.356
8	C250	prev50	Case-Control	no	Liability	0	0.986808	213	680.661	0.852
8	C250	prev50	SPACox	no	Liability	0	0.985544	209	620.029	0.836
8	C250	prev50	ADuLT	no	Liability	0	0.986778	214	731.692	0.856
8	C250	prev50	Case-Control	yes	Liability	0	0.986121	63	27.2811	0.252
8	C250	prev50	SPACox	yes	Liability	0	0.993616	54	22.7696	0.216
8	C250	prev50	ADuLT	yes	Liability	0	0.98963	75	33.8659	0.3
9	C1000	prev01	Case-Control	no	Liability	0	1.00072	351	38.1865	0.351
9	C1000	prev01	SPACox	no	Liability	0	0.997079	349	36.7315	0.349
9	C1000	prev01	ADuLT	no	Liability	0	0.998504	352	38.6019	0.352
9	C1000	prev01	Case-Control	yes	Liability	0	1.0052	206	18.8358	0.206
9	C1000	prev01	SPACox	yes	Liability	0	1.0053	118	11.7645	0.118
9	C1000	prev01	ADuLT	yes	Liability	0	1.00516	210	19.3382	0.21
9	C1000	prev025	Case-Control	no	Liability	0	0.99568	491	73.4166	0.491
9	C1000	prev025	SPACox	no	Liability	0	0.997191	479	69.7646	0.479
9	C1000	prev025	ADuLT	no	Liability	0	0.991587	498	74.6641	0.498
9	C1000	prev025	Case-Control	yes	Liability	0	0.984973	167	15.0891	0.167
9	C1000	prev025	SPACox	yes	Liability	0	0.976149	89	9.82239	0.089
9	C1000	prev025	ADuLT	yes	Liability	0	0.982433	171	15.6843	0.171
9	C1000	prev05	Case-Control	no	Liability	0	0.995526	592	115.76	0.592
9	C1000	prev05	SPACox	no	Liability	0	0.996173	579	108.482	0.579
9	C1000	prev05	ADuLT	no	Liability	0	0.992112	594	118.598	0.594
9	C1000	prev05	Case-Control	yes	Liability	0	0.985421	127	12.8952	0.127
9	C1000	prev05	SPACox	yes	Liability	0	0.985365	77	8.60815	0.077
9	C1000	prev05	ADuLT	yes	Liability	0	0.983159	136	13.5103	0.136
9	C1000	prev10	Case-Control	no	Liability	0	1.00459	650	173.415	0.65
9	C1000	prev10	SPACox	no	Liability	0	1.0046	634	157.926	0.634
9	C1000	prev10	ADuLT	no	Liability	0	1.00058	656	179.507	0.656
9	C1000	prev10	Case-Control	yes	Liability	0	0.997644	93	10.29	0.093
9	C1000	prev10	SPACox	yes	Liability	0	1.00116	50	7.43213	0.05
9	C1000	prev10	ADuLT	yes	Liability	0	1.00291	102	11.0853	0.102
9	C1000	prev20	Case-Control	no	Liability	0	1.00588	702	238.542	0.702
9	C1000	prev20	SPACox	no	Liability	0	1.00585	687	210.217	0.687
9	C1000	prev20	ADuLT	no	Liability	0	1.00197	713	251.431	0.713
9	C1000	prev20	Case-Control	yes	Liability	0	0.994021	69	8.78228	0.069
9	C1000	prev20	SPACox	yes	Liability	0	0.988549	42	6.64516	0.042
9	C1000	prev20	ADuLT	yes	Liability	0	0.994454	87	9.77598	0.087
9	C1000	prev50	Case-Control	no	Liability	0	1.00678	751	294.351	0.751
9	C1000	prev50	SPACox	no	Liability	0	0.998089	720	250.235	0.72
9	C1000	prev50	ADuLT	no	Liability	0	1.00252	776	338.553	0.776
9	C1000	prev50	Case-Control	yes	Liability	0	0.991082	48	7.35134	0.048
9	C1000	prev50	SPACox	yes	Liability	0	0.993989	34	6.26649	0.034
9	C1000	prev50	ADuLT	yes	Liability	0	0.989101	70	8.73355	0.07
9	C250	prev01	Case-Control	no	Liability	0	1.00976	167	143.239	0.668
9	C250	prev01	SPACox	no	Liability	0	1.00876	165	132.542	0.66
9	C250	prev01	ADuLT	no	Liability	0	1.00931	168	144.865	0.672
9	C250	prev01	Case-Control	yes	Liability	0	1.00343	138	73.4386	0.552
9	C250	prev01	SPACox	yes	Liability	0	1.00299	112	45.2381	0.448
9	C250	prev01	ADuLT	yes	Liability	0	1.00371	138	75.4268	0.552
9	C250	prev025	Case-Control	no	Liability	0	0.994329	190	271.547	0.76
9	C250	prev025	SPACox	no	Liability	0	0.993446	188	253.449	0.752
9	C250	prev025	ADuLT	no	Liability	0	0.995128	191	275.586	0.764
9	C250	prev025	Case-Control	yes	Liability	0	1.00629	135	59.2625	0.54
9	C250	prev025	SPACox	yes	Liability	0	1.00774	101	36.4624	0.404
9	C250	prev025	ADuLT	yes	Liability	0	1.00574	137	61.6406	0.548
9	C250	prev05	Case-Control	no	Liability	0	0.992331	204	387.094	0.816
9	C250	prev05	SPACox	no	Liability	0	0.992378	204	360.973	0.816
9	C250	prev05	ADuLT	no	Liability	0	0.994306	205	393.517	0.82
9	C250	prev05	Case-Control	yes	Liability	0	0.974999	111	47.8581	0.444
9	C250	prev05	SPACox	yes	Liability	0	0.994819	81	31.744	0.324
9	C250	prev05	ADuLT	yes	Liability	0	0.972598	114	50.7052	0.456
9	C250	prev10	Case-Control	no	Liability	0	0.994004	216	514.263	0.864
9	C250	prev10	SPACox	no	Liability	0	0.986845	215	478.516	0.86
9	C250	prev10	ADuLT	no	Liability	0	0.992408	217	526.721	0.868
9	C250	prev10	Case-Control	yes	Liability	0	0.994139	106	38.6617	0.424
9	C250	prev10	SPACox	yes	Liability	0	0.988927	70	26.5053	0.28
9	C250	prev10	ADuLT	yes	Liability	0	0.991339	110	41.7919	0.44
9	C250	prev20	Case-Control	no	Liability	0	0.996353	222	630.105	0.888
9	C250	prev20	SPACox	no	Liability	0	0.997771	219	579.947	0.876
9	C250	prev20	ADuLT	no	Liability	0	0.998988	226	652.44	0.904
9	C250	prev20	Case-Control	yes	Liability	0	1.01506	80	31.9575	0.32
9	C250	prev20	SPACox	yes	Liability	0	1.00252	61	23.0457	0.244
9	C250	prev20	ADuLT	yes	Liability	0	1.00987	98	36.0989	0.392
9	C250	prev50	Case-Control	no	Liability	0	0.997202	226	718.791	0.904
9	C250	prev50	SPACox	no	Liability	0	0.99129	226	648.957	0.904
9	C250	prev50	ADuLT	no	Liability	0	1.00192	227	777.526	0.908
9	C250	prev50	Case-Control	yes	Liability	0	0.985724	75	26.9404	0.3
9	C250	prev50	SPACox	yes	Liability	0	0.993964	63	22.2598	0.252
9	C250	prev50	ADuLT	yes	Liability	0	0.983518	85	32.0926	0.34
10	C1000	prev01	Case-Control	no	Liability	0	1.01502	363	35.9865	0.363
10	C1000	prev01	SPACox	no	Liability	0	1.01107	358	34.5283	0.358
10	C1000	prev01	ADuLT	no	Liability	0	1.01499	364	36.3378	0.364
10	C1000	prev01	Case-Control	yes	Liability	0	1.00937	215	18.612	0.215
10	C1000	prev01	SPACox	yes	Liability	0	0.995646	120	11.8916	0.12
10	C1000	prev01	ADuLT	yes	Liability	0	1.00864	221	19.0657	0.221
10	C1000	prev025	Case-Control	no	Liability	0	1.01071	517	68.9847	0.517
10	C1000	prev025	SPACox	no	Liability	0	1.00933	509	65.333	0.509
10	C1000	prev025	ADuLT	no	Liability	0	1.01165	517	70.1733	0.517
10	C1000	prev025	Case-Control	yes	Liability	0	0.99761	161	14.954	0.161
10	C1000	prev025	SPACox	yes	Liability	0	0.993759	68	9.49	0.068
10	C1000	prev025	ADuLT	yes	Liability	0	0.99816	169	15.4995	0.169
10	C1000	prev05	Case-Control	no	Liability	0	1.01624	615	111.375	0.615
10	C1000	prev05	SPACox	no	Liability	0	1.01183	609	103.799	0.609
10	C1000	prev05	ADuLT	no	Liability	0	1.01434	619	113.959	0.619
10	C1000	prev05	Case-Control	yes	Liability	0	0.988603	117	12.6295	0.117
10	C1000	prev05	SPACox	yes	Liability	0	1.00266	66	8.57994	0.066
10	C1000	prev05	ADuLT	yes	Liability	0	0.987899	127	13.2875	0.127
10	C1000	prev10	Case-Control	no	Liability	0	1.01208	699	168.656	0.699
10	C1000	prev10	SPACox	no	Liability	0	1.01613	683	153.701	0.683
10	C1000	prev10	ADuLT	no	Liability	0	1.01437	703	174.382	0.703
10	C1000	prev10	Case-Control	yes	Liability	0	0.989336	92	10.2174	0.092
10	C1000	prev10	SPACox	yes	Liability	0	1.00541	44	7.2273	0.044
10	C1000	prev10	ADuLT	yes	Liability	0	0.994774	101	11.02	0.101
10	C1000	prev20	Case-Control	no	Liability	0	1.01131	742	237.143	0.742
10	C1000	prev20	SPACox	no	Liability	0	1.00097	726	206.496	0.726
10	C1000	prev20	ADuLT	no	Liability	0	1.01047	749	250.145	0.749
10	C1000	prev20	Case-Control	yes	Liability	0	0.994104	65	8.66111	0.065
10	C1000	prev20	SPACox	yes	Liability	0	1.00588	30	6.46876	0.03
10	C1000	prev20	ADuLT	yes	Liability	0	0.99928	76	9.58313	0.076
10	C1000	prev50	Case-Control	no	Liability	0	1.0086	771	298.444	0.771
10	C1000	prev50	SPACox	no	Liability	0	0.999131	753	250.353	0.753
10	C1000	prev50	ADuLT	no	Liability	0	1.01417	794	347.295	0.794
10	C1000	prev50	Case-Control	yes	Liability	0	0.993722	40	7.1701	0.04
10	C1000	prev50	SPACox	yes	Liability	0	0.999623	27	6.17571	0.027
10	C1000	prev50	ADuLT	yes	Liability	0	0.988541	62	8.4822	0.062
10	C250	prev01	Case-Control	no	Liability	0	0.990528	161	141.503	0.644
10	C250	prev01	SPACox	no	Liability	0	0.993209	160	130.726	0.64
10	C250	prev01	ADuLT	no	Liability	0	0.991715	162	143.027	0.648
10	C250	prev01	Case-Control	yes	Liability	0	0.999028	127	72.288	0.508
10	C250	prev01	SPACox	yes	Liability	0	1.00736	103	44.9086	0.412
10	C250	prev01	ADuLT	yes	Liability	0	1.00037	131	74.0641	0.524
10	C250	prev025	Case-Control	no	Liability	0	0.994071	186	260.024	0.744
10	C250	prev025	SPACox	no	Liability	0	0.993933	183	243.813	0.732
10	C250	prev025	ADuLT	no	Liability	0	0.995001	185	263.265	0.74
10	C250	prev025	Case-Control	yes	Liability	0	1.01212	113	56.6872	0.452
10	C250	prev025	SPACox	yes	Liability	0	1.01606	91	35.5187	0.364
10	C250	prev025	ADuLT	yes	Liability	0	1.01501	118	58.8253	0.472
10	C250	prev05	Case-Control	no	Liability	0	1.00085	196	373.424	0.784
10	C250	prev05	SPACox	no	Liability	0	1.00355	197	350.341	0.788
10	C250	prev05	ADuLT	no	Liability	0	1.00119	197	379.52	0.788
10	C250	prev05	Case-Control	yes	Liability	0	0.991918	109	48.7732	0.436
10	C250	prev05	SPACox	yes	Liability	0	1.00809	85	30.8806	0.34
10	C250	prev05	ADuLT	yes	Liability	0	0.987692	113	51.2702	0.452
10	C250	prev10	Case-Control	no	Liability	0	0.998552	206	493.489	0.824
10	C250	prev10	SPACox	no	Liability	0	1.00306	203	462.426	0.812
10	C250	prev10	ADuLT	no	Liability	0	1.00146	207	503.904	0.828
10	C250	prev10	Case-Control	yes	Liability	0	1.0143	91	38.8781	0.364
10	C250	prev10	SPACox	yes	Liability	0	1.0105	76	25.9237	0.304
10	C250	prev10	ADuLT	yes	Liability	0	1.01644	98	41.9365	0.392
10	C250	prev20	Case-Control	no	Liability	0	0.989904	215	602.248	0.86
10	C250	prev20	SPACox	no	Liability	0	0.994592	210	556.828	0.84
10	C250	prev20	ADuLT	no	Liability	0	0.995387	217	621.388	0.868
10	C250	prev20	Case-Control	yes	Liability	0	1.01674	82	32.0887	0.328
10	C250	prev20	SPACox	yes	Liability	0	0.995926	68	23.3177	0.272
10	C250	prev20	ADuLT	yes	Liability	0	1.01338	89	35.9115	0.356
10	C250	prev50	Case-Control	no	Liability	0	0.986371	216	680.787	0.864
10	C250	prev50	SPACox	no	Liability	0	0.989074	214	618.587	0.856
10	C250	prev50	ADuLT	no	Liability	0	0.992094	223	732.868	0.892
10	C250	prev50	Case-Control	yes	Liability	0	1.01053	68	26.2927	0.272
10	C250	prev50	SPACox	yes	Liability	0	1.00572	62	21.5183	0.248
10	C250	prev50	ADuLT	yes	Liability	0	1.00506	80	31.5816	0.32

## Sheet: Averaged Simulation Results
gen_mod	C	prev	downsampling	method	avg_power	avg_power_se	avg_null	avg_null_se	nb_no_causal
Hazard	C1000	prev01	no	ADuLT	0.0216	0.0012	1	0.00153	0
Hazard	C1000	prev01	no	SPACox	0.0235	0.00138	1	0.00133	0
Hazard	C1000	prev01	no	Case-Control	0.0211	0.00122	1	0.00151	0
Hazard	C1000	prev01	yes	ADuLT	0.0029	0.00035	1	0.00284	0
Hazard	C1000	prev01	yes	SPACox	0	0	1	0.00544	10
Hazard	C1000	prev01	yes	Case-Control	0.0027	0.00045	1	0.00362	0
Hazard	C1000	prev025	no	ADuLT	0.1043	0.00184	1	0.00287	0
Hazard	C1000	prev025	no	SPACox	0.116	0.00232	1	0.00254	0
Hazard	C1000	prev025	no	Case-Control	0.1019	0.00166	1	0.00295	0
Hazard	C1000	prev025	yes	ADuLT	0.0021	0.00035	1	0.00344	1
Hazard	C1000	prev025	yes	SPACox	0	0	0.99	0.00252	10
Hazard	C1000	prev025	yes	Case-Control	0.002	0.00037	1	0.00372	1
Hazard	C1000	prev05	no	ADuLT	0.2164	0.00349	1	0.00243	0
Hazard	C1000	prev05	no	SPACox	0.243	0.00375	1.01	0.00237	0
Hazard	C1000	prev05	no	Case-Control	0.2005	0.00292	1	0.00238	0
Hazard	C1000	prev05	yes	ADuLT	0.001	0.0003	1	0.00342	3
Hazard	C1000	prev05	yes	SPACox	0.0004	0.00022	1	0.00385	7
Hazard	C1000	prev05	yes	Case-Control	0.0011	0.00031	1	0.0032	3
Hazard	C1000	prev20	no	ADuLT	0.4605	0.00382	1	0.00321	0
Hazard	C1000	prev20	no	SPACox	0.4995	0.00416	1	0.00318	0
Hazard	C1000	prev20	no	Case-Control	0.3907	0.00476	1	0.00267	0
Hazard	C1000	prev20	yes	ADuLT	0.0015	0.00043	1	0.00402	3
Hazard	C1000	prev20	yes	SPACox	0.0014	0.00034	1	0.00316	2
Hazard	C1000	prev20	yes	Case-Control	0.0006	0.00031	1	0.00286	6
Hazard	C250	prev01	no	ADuLT	0.2372	0.0104	1	0.00325	0
Hazard	C250	prev01	no	SPACox	0.2428	0.01024	1	0.00321	0
Hazard	C250	prev01	no	Case-Control	0.2332	0.00978	1	0.00314	0
Hazard	C250	prev01	yes	ADuLT	0.0896	0.00541	1	0.00312	0
Hazard	C250	prev01	yes	SPACox	0.0036	0.00111	1	0.00284	4
Hazard	C250	prev01	yes	Case-Control	0.092	0.00492	1	0.00279	0
Hazard	C250	prev025	no	ADuLT	0.414	0.0116	1	0.00203	0
Hazard	C250	prev025	no	SPACox	0.4288	0.01098	1	0.00224	0
Hazard	C250	prev025	no	Case-Control	0.4088	0.01191	1	0.00183	0
Hazard	C250	prev025	yes	ADuLT	0.0852	0.00637	1	0.00192	0
Hazard	C250	prev025	yes	SPACox	0.008	0.00267	1	0.00207	3
Hazard	C250	prev025	yes	Case-Control	0.0816	0.00673	1	0.00159	0
Hazard	C250	prev05	no	ADuLT	0.538	0.01289	1	0.00241	0
Hazard	C250	prev05	no	SPACox	0.5624	0.014	1	0.00278	0
Hazard	C250	prev05	no	Case-Control	0.528	0.013	1	0.00282	0
Hazard	C250	prev05	yes	ADuLT	0.0708	0.0047	1	0.00324	0
Hazard	C250	prev05	yes	SPACox	0.0196	0.00393	1	0.00276	0
Hazard	C250	prev05	yes	Case-Control	0.06	0.0043	1	0.0034	0
Hazard	C250	prev20	no	ADuLT	0.7176	0.01545	1	0.00327	0
Hazard	C250	prev20	no	SPACox	0.74	0.01387	1	0.00377	0
Hazard	C250	prev20	no	Case-Control	0.6708	0.01542	1	0.00284	0
Hazard	C250	prev20	yes	ADuLT	0.0564	0.00324	1	0.00304	0
Hazard	C250	prev20	yes	SPACox	0.0592	0.00237	1	0.0039	0
Hazard	C250	prev20	yes	Case-Control	0.0316	0.00384	1	0.00337	0
Liability	C1000	prev01	no	ADuLT	0.3723	0.00588	1	0.0032	0
Liability	C1000	prev01	no	SPACox	0.3652	0.00531	1	0.00275	0
Liability	C1000	prev01	no	Case-Control	0.3707	0.0059	1	0.00321	0
Liability	C1000	prev01	yes	ADuLT	0.2184	0.0034	1	0.00345	0
Liability	C1000	prev01	yes	SPACox	0.1174	0.00193	0.99	0.00321	0
Liability	C1000	prev01	yes	Case-Control	0.2139	0.00341	1	0.0037	0
Liability	C1000	prev025	no	ADuLT	0.5185	0.0048	1	0.003	0
Liability	C1000	prev025	no	SPACox	0.5062	0.00542	1	0.00292	0
Liability	C1000	prev025	no	Case-Control	0.5138	0.00467	1	0.00311	0
Liability	C1000	prev025	yes	ADuLT	0.1709	0.00229	0.99	0.00335	0
Liability	C1000	prev025	yes	SPACox	0.0831	0.00232	1	0.00271	0
Liability	C1000	prev025	yes	Case-Control	0.1627	0.00224	1	0.0034	0
Liability	C1000	prev05	no	ADuLT	0.6075	0.00358	1	0.00304	0
Liability	C1000	prev05	no	SPACox	0.5948	0.00438	1	0.00226	0
Liability	C1000	prev05	no	Case-Control	0.6036	0.00374	1	0.00293	0
Liability	C1000	prev05	yes	ADuLT	0.1347	0.00236	0.99	0.00362	0
Liability	C1000	prev05	yes	SPACox	0.0613	0.0021	1	0.00393	0
Liability	C1000	prev05	yes	Case-Control	0.1243	0.00163	1	0.00326	0
Liability	C1000	prev20	no	ADuLT	0.7337	0.00374	1	0.00282	0
Liability	C1000	prev20	no	SPACox	0.7057	0.00408	1	0.00277	0
Liability	C1000	prev20	no	Case-Control	0.7257	0.00422	1	0.00325	0
Liability	C1000	prev20	yes	ADuLT	0.081	0.00183	1	0.0031	0
Liability	C1000	prev20	yes	SPACox	0.0331	0.00217	1	0.00369	0
Liability	C1000	prev20	yes	Case-Control	0.0647	0.00167	1	0.00335	0
Liability	C250	prev01	no	ADuLT	0.6444	0.01095	1	0.00297	0
Liability	C250	prev01	no	SPACox	0.638	0.01119	1	0.00293	0
Liability	C250	prev01	no	Case-Control	0.642	0.01097	1	0.00281	0
Liability	C250	prev01	yes	ADuLT	0.5164	0.00829	1	0.0019	0
Liability	C250	prev01	yes	SPACox	0.4128	0.00981	1	0.0023	0
Liability	C250	prev01	yes	Case-Control	0.5124	0.00799	1	0.00165	0
Liability	C250	prev025	no	ADuLT	0.7456	0.00667	1	0.00228	0
Liability	C250	prev025	no	SPACox	0.7396	0.00652	1	0.00227	0
Liability	C250	prev025	no	Case-Control	0.7448	0.00658	1	0.00199	0
Liability	C250	prev025	yes	ADuLT	0.4816	0.01	1	0.00316	0
Liability	C250	prev025	yes	SPACox	0.366	0.00696	1	0.00326	0
Liability	C250	prev025	yes	Case-Control	0.472	0.01012	1	0.00282	0
Liability	C250	prev05	no	ADuLT	0.7996	0.00535	1	0.00198	0
Liability	C250	prev05	no	SPACox	0.7928	0.00516	1	0.00229	0
Liability	C250	prev05	no	Case-Control	0.7964	0.00482	1	0.00189	0
Liability	C250	prev05	yes	ADuLT	0.4368	0.008	1	0.00517	0
Liability	C250	prev05	yes	SPACox	0.3212	0.00648	1	0.00187	0
Liability	C250	prev05	yes	Case-Control	0.4288	0.00756	1	0.00482	0
Liability	C250	prev20	no	ADuLT	0.8656	0.00807	1	0.00207	0
Liability	C250	prev20	no	SPACox	0.8508	0.0068	1	0.00295	0
Liability	C250	prev20	no	Case-Control	0.8616	0.00748	1	0.00208	0
Liability	C250	prev20	yes	ADuLT	0.354	0.00889	1.01	0.00404	0
Liability	C250	prev20	yes	SPACox	0.2492	0.00683	1	0.00373	0
Liability	C250	prev20	yes	Case-Control	0.3172	0.00757	1	0.00467	0

## Sheet: Computation Times
ncores	N	M	method	mean_times	se_times
1	10000	100000	SPACox	4.27929	0.544696
1	10000	250000	SPACox	5.58346	0.336058
1	10000	500000	SPACox	8.14166	0.237748
1	10000	1000000	SPACox	15.4803	0.476847
1	50000	100000	SPACox	6.12955	0.219608
1	50000	250000	SPACox	14.5901	0.39776
1	50000	500000	SPACox	27.2259	0.470199
1	50000	1000000	SPACox	51.1506	1.19778
1	100000	100000	SPACox	11.1768	0.426773
1	100000	250000	SPACox	24.8246	0.583836
1	100000	500000	SPACox	46.2027	0.833442
1	100000	1000000	SPACox	89.2487	1.64185
4	10000	100000	ADuLT+linreg	0.674982	0.0208938
4	10000	250000	ADuLT+linreg	0.72681	0.0216895
4	10000	500000	ADuLT+linreg	0.773655	0.0156293
4	10000	1000000	ADuLT+linreg	1.08433	0.0959804
4	50000	100000	ADuLT+linreg	3.21662	0.0445459
4	50000	250000	ADuLT+linreg	3.34159	0.0899327
4	50000	500000	ADuLT+linreg	3.7257	0.21237
4	50000	1000000	ADuLT+linreg	3.92733	0.0517172
4	100000	100000	ADuLT+linreg	6.12085	0.0253809
4	100000	250000	ADuLT+linreg	6.39508	0.03269
4	100000	500000	ADuLT+linreg	7.0244	0.0817634
4	100000	1000000	ADuLT+linreg	7.89859	0.119911

## Sheet: False Positive - Simulations - 
v	C	gen_mod	prev	downsampling	method	alpha_lvl	n	FP	FP_prop	FP_sem
1	C1000	LTM	prev01	no	linear	0.05	19000	954	0.0502105	0.00158429
1	C1000	LTM	prev01	no	linear	0.005	19000	91	0.00478947	0.000500869
1	C1000	LTM	prev01	no	linear	0.0005	19000	7	0.000368421	0.000139224
1	C1000	LTM	prev01	no	linear	5e-05	19000	1	5.26316e-05	5.26302e-05
1	C1000	LTM	prev01	no	linear	5e-06	19000	0	0	0
1	C1000	LTM	prev01	no	linear	5e-07	19000	0	0	0
1	C1000	LTM	prev01	no	linear	5e-08	19000	0	0	0
1	C1000	LTM	prev01	no	SPACox	0.05	19000	948	0.0498947	0.00157956
1	C1000	LTM	prev01	no	SPACox	0.005	19000	97	0.00510526	0.000517036
1	C1000	LTM	prev01	no	SPACox	0.0005	19000	6	0.000315789	0.0001289
1	C1000	LTM	prev01	no	SPACox	5e-05	19000	1	5.26316e-05	5.26302e-05
1	C1000	LTM	prev01	no	SPACox	5e-06	19000	0	0	0
1	C1000	LTM	prev01	no	SPACox	5e-07	19000	0	0	0
1	C1000	LTM	prev01	no	SPACox	5e-08	19000	0	0	0
2	C1000	LTM	prev01	no	linear	0.05	19000	1040	0.0547368	0.00165021
2	C1000	LTM	prev01	no	linear	0.005	19000	97	0.00510526	0.000517036
2	C1000	LTM	prev01	no	linear	0.0005	19000	10	0.000526316	0.000166392
2	C1000	LTM	prev01	no	linear	5e-05	19000	1	5.26316e-05	5.26302e-05
2	C1000	LTM	prev01	no	linear	5e-06	19000	0	0	0
2	C1000	LTM	prev01	no	linear	5e-07	19000	0	0	0
2	C1000	LTM	prev01	no	linear	5e-08	19000	0	0	0
2	C1000	LTM	prev01	no	SPACox	0.05	19000	1039	0.0546842	0.00164946
2	C1000	LTM	prev01	no	SPACox	0.005	19000	106	0.00557895	0.000540362
2	C1000	LTM	prev01	no	SPACox	0.0005	19000	12	0.000631579	0.000182264
2	C1000	LTM	prev01	no	SPACox	5e-05	19000	1	5.26316e-05	5.26302e-05
2	C1000	LTM	prev01	no	SPACox	5e-06	19000	0	0	0
2	C1000	LTM	prev01	no	SPACox	5e-07	19000	0	0	0
2	C1000	LTM	prev01	no	SPACox	5e-08	19000	0	0	0
3	C1000	LTM	prev01	no	linear	0.05	19000	968	0.0509474	0.00159525
3	C1000	LTM	prev01	no	linear	0.005	19000	79	0.00415789	0.000466826
3	C1000	LTM	prev01	no	linear	0.0005	19000	5	0.000263158	0.000117672
3	C1000	LTM	prev01	no	linear	5e-05	19000	1	5.26316e-05	5.26302e-05
3	C1000	LTM	prev01	no	linear	5e-06	19000	0	0	0
3	C1000	LTM	prev01	no	linear	5e-07	19000	0	0	0
3	C1000	LTM	prev01	no	linear	5e-08	19000	0	0	0
3	C1000	LTM	prev01	no	SPACox	0.05	19000	982	0.0516842	0.00160612
3	C1000	LTM	prev01	no	SPACox	0.005	19000	88	0.00463158	0.000492583
3	C1000	LTM	prev01	no	SPACox	0.0005	19000	6	0.000315789	0.0001289
3	C1000	LTM	prev01	no	SPACox	5e-05	19000	1	5.26316e-05	5.26302e-05
3	C1000	LTM	prev01	no	SPACox	5e-06	19000	0	0	0
3	C1000	LTM	prev01	no	SPACox	5e-07	19000	0	0	0
3	C1000	LTM	prev01	no	SPACox	5e-08	19000	0	0	0
4	C1000	LTM	prev01	no	linear	0.05	19000	979	0.0515263	0.0016038
4	C1000	LTM	prev01	no	linear	0.005	19000	98	0.00515789	0.000519681
4	C1000	LTM	prev01	no	linear	0.0005	19000	8	0.000421053	0.000148833
4	C1000	LTM	prev01	no	linear	5e-05	19000	1	5.26316e-05	5.26302e-05
4	C1000	LTM	prev01	no	linear	5e-06	19000	0	0	0
4	C1000	LTM	prev01	no	linear	5e-07	19000	0	0	0
4	C1000	LTM	prev01	no	linear	5e-08	19000	0	0	0
4	C1000	LTM	prev01	no	SPACox	0.05	19000	979	0.0515263	0.0016038
4	C1000	LTM	prev01	no	SPACox	0.005	19000	94	0.00494737	0.000509018
4	C1000	LTM	prev01	no	SPACox	0.0005	19000	9	0.000473684	0.000157857
4	C1000	LTM	prev01	no	SPACox	5e-05	19000	1	5.26316e-05	5.26302e-05
4	C1000	LTM	prev01	no	SPACox	5e-06	19000	0	0	0
4	C1000	LTM	prev01	no	SPACox	5e-07	19000	0	0	0
4	C1000	LTM	prev01	no	SPACox	5e-08	19000	0	0	0
5	C1000	LTM	prev01	no	linear	0.05	19000	946	0.0497895	0.00157798
5	C1000	LTM	prev01	no	linear	0.005	19000	99	0.00521053	0.000522311
5	C1000	LTM	prev01	no	linear	0.0005	19000	13	0.000684211	0.000189701
5	C1000	LTM	prev01	no	linear	5e-05	19000	2	0.000105263	7.44284e-05
5	C1000	LTM	prev01	no	linear	5e-06	19000	0	0	0
5	C1000	LTM	prev01	no	linear	5e-07	19000	0	0	0
5	C1000	LTM	prev01	no	linear	5e-08	19000	0	0	0
5	C1000	LTM	prev01	no	SPACox	0.05	19000	962	0.0506316	0.00159056
5	C1000	LTM	prev01	no	SPACox	0.005	19000	103	0.00542105	0.000532702
5	C1000	LTM	prev01	no	SPACox	0.0005	19000	10	0.000526316	0.000166392
5	C1000	LTM	prev01	no	SPACox	5e-05	19000	1	5.26316e-05	5.26302e-05
5	C1000	LTM	prev01	no	SPACox	5e-06	19000	0	0	0
5	C1000	LTM	prev01	no	SPACox	5e-07	19000	0	0	0
5	C1000	LTM	prev01	no	SPACox	5e-08	19000	0	0	0
6	C1000	LTM	prev01	no	linear	0.05	19000	885	0.0465789	0.00152883
6	C1000	LTM	prev01	no	linear	0.005	19000	91	0.00478947	0.000500869
6	C1000	LTM	prev01	no	linear	0.0005	19000	8	0.000421053	0.000148833
6	C1000	LTM	prev01	no	linear	5e-05	19000	0	0	0
6	C1000	LTM	prev01	no	linear	5e-06	19000	0	0	0
6	C1000	LTM	prev01	no	linear	5e-07	19000	0	0	0
6	C1000	LTM	prev01	no	linear	5e-08	19000	0	0	0
6	C1000	LTM	prev01	no	SPACox	0.05	19000	908	0.0477895	0.00154759
6	C1000	LTM	prev01	no	SPACox	0.005	19000	92	0.00484211	0.000503601
6	C1000	LTM	prev01	no	SPACox	0.0005	19000	5	0.000263158	0.000117672
6	C1000	LTM	prev01	no	SPACox	5e-05	19000	0	0	0
6	C1000	LTM	prev01	no	SPACox	5e-06	19000	0	0	0
6	C1000	LTM	prev01	no	SPACox	5e-07	19000	0	0	0
6	C1000	LTM	prev01	no	SPACox	5e-08	19000	0	0	0
7	C1000	LTM	prev01	no	linear	0.05	19000	938	0.0493684	0.00157164
7	C1000	LTM	prev01	no	linear	0.005	19000	93	0.00489474	0.000506317
7	C1000	LTM	prev01	no	linear	0.0005	19000	11	0.000578947	0.000174509
7	C1000	LTM	prev01	no	linear	5e-05	19000	0	0	0
7	C1000	LTM	prev01	no	linear	5e-06	19000	0	0	0
7	C1000	LTM	prev01	no	linear	5e-07	19000	0	0	0
7	C1000	LTM	prev01	no	linear	5e-08	19000	0	0	0
7	C1000	LTM	prev01	no	SPACox	0.05	19000	920	0.0484211	0.00155727
7	C1000	LTM	prev01	no	SPACox	0.005	19000	91	0.00478947	0.000500869
7	C1000	LTM	prev01	no	SPACox	0.0005	19000	11	0.000578947	0.000174509
7	C1000	LTM	prev01	no	SPACox	5e-05	19000	0	0	0
7	C1000	LTM	prev01	no	SPACox	5e-06	19000	0	0	0
7	C1000	LTM	prev01	no	SPACox	5e-07	19000	0	0	0
7	C1000	LTM	prev01	no	SPACox	5e-08	19000	0	0	0
8	C1000	LTM	prev01	no	linear	0.05	19000	968	0.0509474	0.00159525
8	C1000	LTM	prev01	no	linear	0.005	19000	75	0.00394737	0.000454902
8	C1000	LTM	prev01	no	linear	0.0005	19000	6	0.000315789	0.0001289
8	C1000	LTM	prev01	no	linear	5e-05	19000	0	0	0
8	C1000	LTM	prev01	no	linear	5e-06	19000	0	0	0
8	C1000	LTM	prev01	no	linear	5e-07	19000	0	0	0
8	C1000	LTM	prev01	no	linear	5e-08	19000	0	0	0
8	C1000	LTM	prev01	no	SPACox	0.05	19000	976	0.0513684	0.00160147
8	C1000	LTM	prev01	no	SPACox	0.005	19000	81	0.00426316	0.000472673
8	C1000	LTM	prev01	no	SPACox	0.0005	19000	4	0.000210526	0.000105252
8	C1000	LTM	prev01	no	SPACox	5e-05	19000	0	0	0
8	C1000	LTM	prev01	no	SPACox	5e-06	19000	0	0	0
8	C1000	LTM	prev01	no	SPACox	5e-07	19000	0	0	0
8	C1000	LTM	prev01	no	SPACox	5e-08	19000	0	0	0
9	C1000	LTM	prev01	no	linear	0.05	19000	957	0.0503684	0.00158665
9	C1000	LTM	prev01	no	linear	0.005	19000	98	0.00515789	0.000519681
9	C1000	LTM	prev01	no	linear	0.0005	19000	7	0.000368421	0.000139224
9	C1000	LTM	prev01	no	linear	5e-05	19000	1	5.26316e-05	5.26302e-05
9	C1000	LTM	prev01	no	linear	5e-06	19000	0	0	0
9	C1000	LTM	prev01	no	linear	5e-07	19000	0	0	0
9	C1000	LTM	prev01	no	linear	5e-08	19000	0	0	0
9	C1000	LTM	prev01	no	SPACox	0.05	19000	966	0.0508421	0.00159369
9	C1000	LTM	prev01	no	SPACox	0.005	19000	92	0.00484211	0.000503601
9	C1000	LTM	prev01	no	SPACox	0.0005	19000	8	0.000421053	0.000148833
9	C1000	LTM	prev01	no	SPACox	5e-05	19000	1	5.26316e-05	5.26302e-05
9	C1000	LTM	prev01	no	SPACox	5e-06	19000	0	0	0
9	C1000	LTM	prev01	no	SPACox	5e-07	19000	0	0	0
9	C1000	LTM	prev01	no	SPACox	5e-08	19000	0	0	0
10	C1000	LTM	prev01	no	linear	0.05	19000	953	0.0501579	0.0015835
10	C1000	LTM	prev01	no	linear	0.005	19000	105	0.00552632	0.000537821
10	C1000	LTM	prev01	no	linear	0.0005	19000	10	0.000526316	0.000166392
10	C1000	LTM	prev01	no	linear	5e-05	19000	2	0.000105263	7.44284e-05
10	C1000	LTM	prev01	no	linear	5e-06	19000	0	0	0
10	C1000	LTM	prev01	no	linear	5e-07	19000	0	0	0
10	C1000	LTM	prev01	no	linear	5e-08	19000	0	0	0
10	C1000	LTM	prev01	no	SPACox	0.05	19000	951	0.0500526	0.00158193
10	C1000	LTM	prev01	no	SPACox	0.005	19000	100	0.00526316	0.000524929
10	C1000	LTM	prev01	no	SPACox	0.0005	19000	12	0.000631579	0.000182264
10	C1000	LTM	prev01	no	SPACox	5e-05	19000	1	5.26316e-05	5.26302e-05
10	C1000	LTM	prev01	no	SPACox	5e-06	19000	0	0	0
10	C1000	LTM	prev01	no	SPACox	5e-07	19000	0	0	0
10	C1000	LTM	prev01	no	SPACox	5e-08	19000	0	0	0
1	C1000	LTM	prev01	yes	linear	0.05	19000	1000	0.0526316	0.00161997
1	C1000	LTM	prev01	yes	linear	0.005	19000	93	0.00489474	0.000506317
1	C1000	LTM	prev01	yes	linear	0.0005	19000	9	0.000473684	0.000157857
1	C1000	LTM	prev01	yes	linear	5e-05	19000	1	5.26316e-05	5.26302e-05
1	C1000	LTM	prev01	yes	linear	5e-06	19000	0	0	0
1	C1000	LTM	prev01	yes	linear	5e-07	19000	0	0	0
1	C1000	LTM	prev01	yes	linear	5e-08	19000	0	0	0
1	C1000	LTM	prev01	yes	SPACox	0.05	19000	924	0.0486316	0.00156047
1	C1000	LTM	prev01	yes	SPACox	0.005	19000	63	0.00331579	0.000417057
1	C1000	LTM	prev01	yes	SPACox	0.0005	19000	7	0.000368421	0.000139224
1	C1000	LTM	prev01	yes	SPACox	5e-05	19000	2	0.000105263	7.44284e-05
1	C1000	LTM	prev01	yes	SPACox	5e-06	19000	0	0	0
1	C1000	LTM	prev01	yes	SPACox	5e-07	19000	0	0	0
1	C1000	LTM	prev01	yes	SPACox	5e-08	19000	0	0	0
2	C1000	LTM	prev01	yes	linear	0.05	19000	999	0.0525789	0.0016192
2	C1000	LTM	prev01	yes	linear	0.005	19000	102	0.00536842	0.000530124
2	C1000	LTM	prev01	yes	linear	0.0005	19000	11	0.000578947	0.000174509
2	C1000	LTM	prev01	yes	linear	5e-05	19000	0	0	0
2	C1000	LTM	prev01	yes	linear	5e-06	19000	0	0	0
2	C1000	LTM	prev01	yes	linear	5e-07	19000	0	0	0
2	C1000	LTM	prev01	yes	linear	5e-08	19000	0	0	0
2	C1000	LTM	prev01	yes	SPACox	0.05	19000	975	0.0513158	0.0016007
2	C1000	LTM	prev01	yes	SPACox	0.005	19000	95	0.005	0.000511705
2	C1000	LTM	prev01	yes	SPACox	0.0005	19000	13	0.000684211	0.000189701
2	C1000	LTM	prev01	yes	SPACox	5e-05	19000	0	0	0
2	C1000	LTM	prev01	yes	SPACox	5e-06	19000	0	0	0
2	C1000	LTM	prev01	yes	SPACox	5e-07	19000	0	0	0
2	C1000	LTM	prev01	yes	SPACox	5e-08	19000	0	0	0
3	C1000	LTM	prev01	yes	linear	0.05	19000	929	0.0488947	0.00156447
3	C1000	LTM	prev01	yes	linear	0.005	19000	103	0.00542105	0.000532702
3	C1000	LTM	prev01	yes	linear	0.0005	19000	11	0.000578947	0.000174509
3	C1000	LTM	prev01	yes	linear	5e-05	19000	3	0.000157895	9.11534e-05
3	C1000	LTM	prev01	yes	linear	5e-06	19000	0	0	0
3	C1000	LTM	prev01	yes	linear	5e-07	19000	0	0	0
3	C1000	LTM	prev01	yes	linear	5e-08	19000	0	0	0
3	C1000	LTM	prev01	yes	SPACox	0.05	19000	949	0.0499474	0.00158035
3	C1000	LTM	prev01	yes	SPACox	0.005	19000	82	0.00431579	0.00047557
3	C1000	LTM	prev01	yes	SPACox	0.0005	19000	8	0.000421053	0.000148833
3	C1000	LTM	prev01	yes	SPACox	5e-05	19000	0	0	0
3	C1000	LTM	prev01	yes	SPACox	5e-06	19000	0	0	0
3	C1000	LTM	prev01	yes	SPACox	5e-07	19000	0	0	0
3	C1000	LTM	prev01	yes	SPACox	5e-08	19000	0	0	0
4	C1000	LTM	prev01	yes	linear	0.05	19000	966	0.0508421	0.00159369
4	C1000	LTM	prev01	yes	linear	0.005	19000	94	0.00494737	0.000509018
4	C1000	LTM	prev01	yes	linear	0.0005	19000	10	0.000526316	0.000166392
4	C1000	LTM	prev01	yes	linear	5e-05	19000	2	0.000105263	7.44284e-05
4	C1000	LTM	prev01	yes	linear	5e-06	19000	0	0	0
4	C1000	LTM	prev01	yes	linear	5e-07	19000	0	0	0
4	C1000	LTM	prev01	yes	linear	5e-08	19000	0	0	0
4	C1000	LTM	prev01	yes	SPACox	0.05	19000	933	0.0491053	0.00156767
4	C1000	LTM	prev01	yes	SPACox	0.005	19000	87	0.00457895	0.000489789
4	C1000	LTM	prev01	yes	SPACox	0.0005	19000	8	0.000421053	0.000148833
4	C1000	LTM	prev01	yes	SPACox	5e-05	19000	3	0.000157895	9.11534e-05
4	C1000	LTM	prev01	yes	SPACox	5e-06	19000	0	0	0
4	C1000	LTM	prev01	yes	SPACox	5e-07	19000	0	0	0
4	C1000	LTM	prev01	yes	SPACox	5e-08	19000	0	0	0
5	C1000	LTM	prev01	yes	linear	0.05	19000	918	0.0483158	0.00155566
5	C1000	LTM	prev01	yes	linear	0.005	19000	103	0.00542105	0.000532702
5	C1000	LTM	prev01	yes	linear	0.0005	19000	9	0.000473684	0.000157857
5	C1000	LTM	prev01	yes	linear	5e-05	19000	0	0	0
5	C1000	LTM	prev01	yes	linear	5e-06	19000	0	0	0
5	C1000	LTM	prev01	yes	linear	5e-07	19000	0	0	0
5	C1000	LTM	prev01	yes	linear	5e-08	19000	0	0	0
5	C1000	LTM	prev01	yes	SPACox	0.05	19000	956	0.0503158	0.00158586
5	C1000	LTM	prev01	yes	SPACox	0.005	19000	91	0.00478947	0.000500869
5	C1000	LTM	prev01	yes	SPACox	0.0005	19000	6	0.000315789	0.0001289
5	C1000	LTM	prev01	yes	SPACox	5e-05	19000	1	5.26316e-05	5.26302e-05
5	C1000	LTM	prev01	yes	SPACox	5e-06	19000	0	0	0
5	C1000	LTM	prev01	yes	SPACox	5e-07	19000	0	0	0
5	C1000	LTM	prev01	yes	SPACox	5e-08	19000	0	0	0
6	C1000	LTM	prev01	yes	linear	0.05	19000	930	0.0489474	0.00156527
6	C1000	LTM	prev01	yes	linear	0.005	19000	91	0.00478947	0.000500869
6	C1000	LTM	prev01	yes	linear	0.0005	19000	8	0.000421053	0.000148833
6	C1000	LTM	prev01	yes	linear	5e-05	19000	1	5.26316e-05	5.26302e-05
6	C1000	LTM	prev01	yes	linear	5e-06	19000	0	0	0
6	C1000	LTM	prev01	yes	linear	5e-07	19000	0	0	0
6	C1000	LTM	prev01	yes	linear	5e-08	19000	0	0	0
6	C1000	LTM	prev01	yes	SPACox	0.05	19000	887	0.0466842	0.00153048
6	C1000	LTM	prev01	yes	SPACox	0.005	19000	100	0.00526316	0.000524929
6	C1000	LTM	prev01	yes	SPACox	0.0005	19000	6	0.000315789	0.0001289
6	C1000	LTM	prev01	yes	SPACox	5e-05	19000	1	5.26316e-05	5.26302e-05
6	C1000	LTM	prev01	yes	SPACox	5e-06	19000	0	0	0
6	C1000	LTM	prev01	yes	SPACox	5e-07	19000	0	0	0
6	C1000	LTM	prev01	yes	SPACox	5e-08	19000	0	0	0
7	C1000	LTM	prev01	yes	linear	0.05	19000	905	0.0476316	0.00154516
7	C1000	LTM	prev01	yes	linear	0.005	19000	99	0.00521053	0.000522311
7	C1000	LTM	prev01	yes	linear	0.0005	19000	7	0.000368421	0.000139224
7	C1000	LTM	prev01	yes	linear	5e-05	19000	2	0.000105263	7.44284e-05
7	C1000	LTM	prev01	yes	linear	5e-06	19000	1	5.26316e-05	5.26302e-05
7	C1000	LTM	prev01	yes	linear	5e-07	19000	0	0	0
7	C1000	LTM	prev01	yes	linear	5e-08	19000	0	0	0
7	C1000	LTM	prev01	yes	SPACox	0.05	19000	936	0.0492632	0.00157005
7	C1000	LTM	prev01	yes	SPACox	0.005	19000	93	0.00489474	0.000506317
7	C1000	LTM	prev01	yes	SPACox	0.0005	19000	9	0.000473684	0.000157857
7	C1000	LTM	prev01	yes	SPACox	5e-05	19000	1	5.26316e-05	5.26302e-05
7	C1000	LTM	prev01	yes	SPACox	5e-06	19000	0	0	0
7	C1000	LTM	prev01	yes	SPACox	5e-07	19000	0	0	0
7	C1000	LTM	prev01	yes	SPACox	5e-08	19000	0	0	0
8	C1000	LTM	prev01	yes	linear	0.05	19000	934	0.0491579	0.00156846
8	C1000	LTM	prev01	yes	linear	0.005	19000	103	0.00542105	0.000532702
8	C1000	LTM	prev01	yes	linear	0.0005	19000	15	0.000789474	0.000203761
8	C1000	LTM	prev01	yes	linear	5e-05	19000	0	0	0
8	C1000	LTM	prev01	yes	linear	5e-06	19000	0	0	0
8	C1000	LTM	prev01	yes	linear	5e-07	19000	0	0	0
8	C1000	LTM	prev01	yes	linear	5e-08	19000	0	0	0
8	C1000	LTM	prev01	yes	SPACox	0.05	19000	914	0.0481053	0.00155244
8	C1000	LTM	prev01	yes	SPACox	0.005	19000	88	0.00463158	0.000492583
8	C1000	LTM	prev01	yes	SPACox	0.0005	19000	6	0.000315789	0.0001289
8	C1000	LTM	prev01	yes	SPACox	5e-05	19000	3	0.000157895	9.11534e-05
8	C1000	LTM	prev01	yes	SPACox	5e-06	19000	0	0	0
8	C1000	LTM	prev01	yes	SPACox	5e-07	19000	0	0	0
8	C1000	LTM	prev01	yes	SPACox	5e-08	19000	0	0	0
9	C1000	LTM	prev01	yes	linear	0.05	19000	968	0.0509474	0.00159525
9	C1000	LTM	prev01	yes	linear	0.005	19000	91	0.00478947	0.000500869
9	C1000	LTM	prev01	yes	linear	0.0005	19000	14	0.000736842	0.000196857
9	C1000	LTM	prev01	yes	linear	5e-05	19000	4	0.000210526	0.000105252
9	C1000	LTM	prev01	yes	linear	5e-06	19000	0	0	0
9	C1000	LTM	prev01	yes	linear	5e-07	19000	0	0	0
9	C1000	LTM	prev01	yes	linear	5e-08	19000	0	0	0
9	C1000	LTM	prev01	yes	SPACox	0.05	19000	947	0.0498421	0.00157877
9	C1000	LTM	prev01	yes	SPACox	0.005	19000	78	0.00410526	0.000463874
9	C1000	LTM	prev01	yes	SPACox	0.0005	19000	9	0.000473684	0.000157857
9	C1000	LTM	prev01	yes	SPACox	5e-05	19000	1	5.26316e-05	5.26302e-05
9	C1000	LTM	prev01	yes	SPACox	5e-06	19000	0	0	0
9	C1000	LTM	prev01	yes	SPACox	5e-07	19000	0	0	0
9	C1000	LTM	prev01	yes	SPACox	5e-08	19000	0	0	0
10	C1000	LTM	prev01	yes	linear	0.05	19000	1022	0.0537895	0.00163669
10	C1000	LTM	prev01	yes	linear	0.005	19000	96	0.00505263	0.000514378
10	C1000	LTM	prev01	yes	linear	0.0005	19000	9	0.000473684	0.000157857
10	C1000	LTM	prev01	yes	linear	5e-05	19000	1	5.26316e-05	5.26302e-05
10	C1000	LTM	prev01	yes	linear	5e-06	19000	0	0	0
10	C1000	LTM	prev01	yes	linear	5e-07	19000	0	0	0
10	C1000	LTM	prev01	yes	linear	5e-08	19000	0	0	0
10	C1000	LTM	prev01	yes	SPACox	0.05	19000	920	0.0484211	0.00155727
10	C1000	LTM	prev01	yes	SPACox	0.005	19000	86	0.00452632	0.000486979
10	C1000	LTM	prev01	yes	SPACox	0.0005	19000	13	0.000684211	0.000189701
10	C1000	LTM	prev01	yes	SPACox	5e-05	19000	1	5.26316e-05	5.26302e-05
10	C1000	LTM	prev01	yes	SPACox	5e-06	19000	0	0	0
10	C1000	LTM	prev01	yes	SPACox	5e-07	19000	0	0	0
10	C1000	LTM	prev01	yes	SPACox	5e-08	19000	0	0	0
1	C1000	LTM	prev025	no	linear	0.05	19000	992	0.0522105	0.00161383
1	C1000	LTM	prev025	no	linear	0.005	19000	106	0.00557895	0.000540362
1	C1000	LTM	prev025	no	linear	0.0005	19000	7	0.000368421	0.000139224
1	C1000	LTM	prev025	no	linear	5e-05	19000	0	0	0
1	C1000	LTM	prev025	no	linear	5e-06	19000	0	0	0
1	C1000	LTM	prev025	no	linear	5e-07	19000	0	0	0
1	C1000	LTM	prev025	no	linear	5e-08	19000	0	0	0
1	C1000	LTM	prev025	no	SPACox	0.05	19000	963	0.0506842	0.00159135
1	C1000	LTM	prev025	no	SPACox	0.005	19000	93	0.00489474	0.000506317
1	C1000	LTM	prev025	no	SPACox	0.0005	19000	9	0.000473684	0.000157857
1	C1000	LTM	prev025	no	SPACox	5e-05	19000	0	0	0
1	C1000	LTM	prev025	no	SPACox	5e-06	19000	0	0	0
1	C1000	LTM	prev025	no	SPACox	5e-07	19000	0	0	0
1	C1000	LTM	prev025	no	SPACox	5e-08	19000	0	0	0
2	C1000	LTM	prev025	no	linear	0.05	19000	922	0.0485263	0.00155887
2	C1000	LTM	prev025	no	linear	0.005	19000	93	0.00489474	0.000506317
2	C1000	LTM	prev025	no	linear	0.0005	19000	10	0.000526316	0.000166392
2	C1000	LTM	prev025	no	linear	5e-05	19000	2	0.000105263	7.44284e-05
2	C1000	LTM	prev025	no	linear	5e-06	19000	0	0	0
2	C1000	LTM	prev025	no	linear	5e-07	19000	0	0	0
2	C1000	LTM	prev025	no	linear	5e-08	19000	0	0	0
2	C1000	LTM	prev025	no	SPACox	0.05	19000	942	0.0495789	0.00157482
2	C1000	LTM	prev025	no	SPACox	0.005	19000	99	0.00521053	0.000522311
2	C1000	LTM	prev025	no	SPACox	0.0005	19000	10	0.000526316	0.000166392
2	C1000	LTM	prev025	no	SPACox	5e-05	19000	3	0.000157895	9.11534e-05
2	C1000	LTM	prev025	no	SPACox	5e-06	19000	0	0	0
2	C1000	LTM	prev025	no	SPACox	5e-07	19000	0	0	0
2	C1000	LTM	prev025	no	SPACox	5e-08	19000	0	0	0
3	C1000	LTM	prev025	no	linear	0.05	19000	976	0.0513684	0.00160147
3	C1000	LTM	prev025	no	linear	0.005	19000	107	0.00563158	0.00054289
3	C1000	LTM	prev025	no	linear	0.0005	19000	7	0.000368421	0.000139224
3	C1000	LTM	prev025	no	linear	5e-05	19000	1	5.26316e-05	5.26302e-05
3	C1000	LTM	prev025	no	linear	5e-06	19000	0	0	0
3	C1000	LTM	prev025	no	linear	5e-07	19000	0	0	0
3	C1000	LTM	prev025	no	linear	5e-08	19000	0	0	0
3	C1000	LTM	prev025	no	SPACox	0.05	19000	989	0.0520526	0.00161152
3	C1000	LTM	prev025	no	SPACox	0.005	19000	114	0.006	0.000560263
3	C1000	LTM	prev025	no	SPACox	0.0005	19000	8	0.000421053	0.000148833
3	C1000	LTM	prev025	no	SPACox	5e-05	19000	0	0	0
3	C1000	LTM	prev025	no	SPACox	5e-06	19000	0	0	0
3	C1000	LTM	prev025	no	SPACox	5e-07	19000	0	0	0
3	C1000	LTM	prev025	no	SPACox	5e-08	19000	0	0	0
4	C1000	LTM	prev025	no	linear	0.05	19000	956	0.0503158	0.00158586
4	C1000	LTM	prev025	no	linear	0.005	19000	102	0.00536842	0.000530124
4	C1000	LTM	prev025	no	linear	0.0005	19000	9	0.000473684	0.000157857
4	C1000	LTM	prev025	no	linear	5e-05	19000	0	0	0
4	C1000	LTM	prev025	no	linear	5e-06	19000	0	0	0
4	C1000	LTM	prev025	no	linear	5e-07	19000	0	0	0
4	C1000	LTM	prev025	no	linear	5e-08	19000	0	0	0
4	C1000	LTM	prev025	no	SPACox	0.05	19000	956	0.0503158	0.00158586
4	C1000	LTM	prev025	no	SPACox	0.005	19000	97	0.00510526	0.000517036
4	C1000	LTM	prev025	no	SPACox	0.0005	19000	7	0.000368421	0.000139224
4	C1000	LTM	prev025	no	SPACox	5e-05	19000	0	0	0
4	C1000	LTM	prev025	no	SPACox	5e-06	19000	0	0	0
4	C1000	LTM	prev025	no	SPACox	5e-07	19000	0	0	0
4	C1000	LTM	prev025	no	SPACox	5e-08	19000	0	0	0
5	C1000	LTM	prev025	no	linear	0.05	19000	935	0.0492105	0.00156926
5	C1000	LTM	prev025	no	linear	0.005	19000	82	0.00431579	0.00047557
5	C1000	LTM	prev025	no	linear	0.0005	19000	7	0.000368421	0.000139224
5	C1000	LTM	prev025	no	linear	5e-05	19000	1	5.26316e-05	5.26302e-05
5	C1000	LTM	prev025	no	linear	5e-06	19000	0	0	0
5	C1000	LTM	prev025	no	linear	5e-07	19000	0	0	0
5	C1000	LTM	prev025	no	linear	5e-08	19000	0	0	0
5	C1000	LTM	prev025	no	SPACox	0.05	19000	930	0.0489474	0.00156527
5	C1000	LTM	prev025	no	SPACox	0.005	19000	74	0.00389474	0.000451871
5	C1000	LTM	prev025	no	SPACox	0.0005	19000	9	0.000473684	0.000157857
5	C1000	LTM	prev025	no	SPACox	5e-05	19000	1	5.26316e-05	5.26302e-05
5	C1000	LTM	prev025	no	SPACox	5e-06	19000	0	0	0
5	C1000	LTM	prev025	no	SPACox	5e-07	19000	0	0	0
5	C1000	LTM	prev025	no	SPACox	5e-08	19000	0	0	0
6	C1000	LTM	prev025	no	linear	0.05	19000	888	0.0467368	0.0015313
6	C1000	LTM	prev025	no	linear	0.005	19000	91	0.00478947	0.000500869
6	C1000	LTM	prev025	no	linear	0.0005	19000	15	0.000789474	0.000203761
6	C1000	LTM	prev025	no	linear	5e-05	19000	1	5.26316e-05	5.26302e-05
6	C1000	LTM	prev025	no	linear	5e-06	19000	0	0	0
6	C1000	LTM	prev025	no	linear	5e-07	19000	0	0	0
6	C1000	LTM	prev025	no	linear	5e-08	19000	0	0	0
6	C1000	LTM	prev025	no	SPACox	0.05	19000	882	0.0464211	0.00152637
6	C1000	LTM	prev025	no	SPACox	0.005	19000	87	0.00457895	0.000489789
6	C1000	LTM	prev025	no	SPACox	0.0005	19000	19	0.001	0.000229301
6	C1000	LTM	prev025	no	SPACox	5e-05	19000	2	0.000105263	7.44284e-05
6	C1000	LTM	prev025	no	SPACox	5e-06	19000	0	0	0
6	C1000	LTM	prev025	no	SPACox	5e-07	19000	0	0	0
6	C1000	LTM	prev025	no	SPACox	5e-08	19000	0	0	0
7	C1000	LTM	prev025	no	linear	0.05	19000	968	0.0509474	0.00159525
7	C1000	LTM	prev025	no	linear	0.005	19000	93	0.00489474	0.000506317
7	C1000	LTM	prev025	no	linear	0.0005	19000	4	0.000210526	0.000105252
7	C1000	LTM	prev025	no	linear	5e-05	19000	0	0	0
7	C1000	LTM	prev025	no	linear	5e-06	19000	0	0	0
7	C1000	LTM	prev025	no	linear	5e-07	19000	0	0	0
7	C1000	LTM	prev025	no	linear	5e-08	19000	0	0	0
7	C1000	LTM	prev025	no	SPACox	0.05	19000	961	0.0505789	0.00158978
7	C1000	LTM	prev025	no	SPACox	0.005	19000	89	0.00468421	0.000495361
7	C1000	LTM	prev025	no	SPACox	0.0005	19000	5	0.000263158	0.000117672
7	C1000	LTM	prev025	no	SPACox	5e-05	19000	2	0.000105263	7.44284e-05
7	C1000	LTM	prev025	no	SPACox	5e-06	19000	0	0	0
7	C1000	LTM	prev025	no	SPACox	5e-07	19000	0	0	0
7	C1000	LTM	prev025	no	SPACox	5e-08	19000	0	0	0
8	C1000	LTM	prev025	no	linear	0.05	19000	931	0.049	0.00156607
8	C1000	LTM	prev025	no	linear	0.005	19000	87	0.00457895	0.000489789
8	C1000	LTM	prev025	no	linear	0.0005	19000	9	0.000473684	0.000157857
8	C1000	LTM	prev025	no	linear	5e-05	19000	0	0	0
8	C1000	LTM	prev025	no	linear	5e-06	19000	0	0	0
8	C1000	LTM	prev025	no	linear	5e-07	19000	0	0	0
8	C1000	LTM	prev025	no	linear	5e-08	19000	0	0	0
8	C1000	LTM	prev025	no	SPACox	0.05	19000	928	0.0488421	0.00156368
8	C1000	LTM	prev025	no	SPACox	0.005	19000	86	0.00452632	0.000486979
8	C1000	LTM	prev025	no	SPACox	0.0005	19000	11	0.000578947	0.000174509
8	C1000	LTM	prev025	no	SPACox	5e-05	19000	0	0	0
8	C1000	LTM	prev025	no	SPACox	5e-06	19000	0	0	0
8	C1000	LTM	prev025	no	SPACox	5e-07	19000	0	0	0
8	C1000	LTM	prev025	no	SPACox	5e-08	19000	0	0	0
9	C1000	LTM	prev025	no	linear	0.05	19000	983	0.0517368	0.0016069
9	C1000	LTM	prev025	no	linear	0.005	19000	101	0.00531579	0.000527533
9	C1000	LTM	prev025	no	linear	0.0005	19000	7	0.000368421	0.000139224
9	C1000	LTM	prev025	no	linear	5e-05	19000	0	0	0
9	C1000	LTM	prev025	no	linear	5e-06	19000	0	0	0
9	C1000	LTM	prev025	no	linear	5e-07	19000	0	0	0
9	C1000	LTM	prev025	no	linear	5e-08	19000	0	0	0
9	C1000	LTM	prev025	no	SPACox	0.05	19000	952	0.0501053	0.00158271
9	C1000	LTM	prev025	no	SPACox	0.005	19000	95	0.005	0.000511705
9	C1000	LTM	prev025	no	SPACox	0.0005	19000	9	0.000473684	0.000157857
9	C1000	LTM	prev025	no	SPACox	5e-05	19000	0	0	0
9	C1000	LTM	prev025	no	SPACox	5e-06	19000	0	0	0
9	C1000	LTM	prev025	no	SPACox	5e-07	19000	0	0	0
9	C1000	LTM	prev025	no	SPACox	5e-08	19000	0	0	0
10	C1000	LTM	prev025	no	linear	0.05	19000	986	0.0518947	0.00160921
10	C1000	LTM	prev025	no	linear	0.005	19000	87	0.00457895	0.000489789
10	C1000	LTM	prev025	no	linear	0.0005	19000	7	0.000368421	0.000139224
10	C1000	LTM	prev025	no	linear	5e-05	19000	1	5.26316e-05	5.26302e-05
10	C1000	LTM	prev025	no	linear	5e-06	19000	0	0	0
10	C1000	LTM	prev025	no	linear	5e-07	19000	0	0	0
10	C1000	LTM	prev025	no	linear	5e-08	19000	0	0	0
10	C1000	LTM	prev025	no	SPACox	0.05	19000	973	0.0512105	0.00159914
10	C1000	LTM	prev025	no	SPACox	0.005	19000	103	0.00542105	0.000532702
10	C1000	LTM	prev025	no	SPACox	0.0005	19000	11	0.000578947	0.000174509
10	C1000	LTM	prev025	no	SPACox	5e-05	19000	1	5.26316e-05	5.26302e-05
10	C1000	LTM	prev025	no	SPACox	5e-06	19000	0	0	0
10	C1000	LTM	prev025	no	SPACox	5e-07	19000	0	0	0
10	C1000	LTM	prev025	no	SPACox	5e-08	19000	0	0	0
1	C1000	LTM	prev025	yes	linear	0.05	19000	1015	0.0534211	0.00163139
1	C1000	LTM	prev025	yes	linear	0.005	19000	103	0.00542105	0.000532702
1	C1000	LTM	prev025	yes	linear	0.0005	19000	10	0.000526316	0.000166392
1	C1000	LTM	prev025	yes	linear	5e-05	19000	0	0	0
1	C1000	LTM	prev025	yes	linear	5e-06	19000	0	0	0
1	C1000	LTM	prev025	yes	linear	5e-07	19000	0	0	0
1	C1000	LTM	prev025	yes	linear	5e-08	19000	0	0	0
1	C1000	LTM	prev025	yes	SPACox	0.05	19000	926	0.0487368	0.00156208
1	C1000	LTM	prev025	yes	SPACox	0.005	19000	97	0.00510526	0.000517036
1	C1000	LTM	prev025	yes	SPACox	0.0005	19000	7	0.000368421	0.000139224
1	C1000	LTM	prev025	yes	SPACox	5e-05	19000	0	0	0
1	C1000	LTM	prev025	yes	SPACox	5e-06	19000	0	0	0
1	C1000	LTM	prev025	yes	SPACox	5e-07	19000	0	0	0
1	C1000	LTM	prev025	yes	SPACox	5e-08	19000	0	0	0
2	C1000	LTM	prev025	yes	linear	0.05	19000	928	0.0488421	0.00156368
2	C1000	LTM	prev025	yes	linear	0.005	19000	77	0.00405263	0.000460903
2	C1000	LTM	prev025	yes	linear	0.0005	19000	7	0.000368421	0.000139224
2	C1000	LTM	prev025	yes	linear	5e-05	19000	0	0	0
2	C1000	LTM	prev025	yes	linear	5e-06	19000	0	0	0
2	C1000	LTM	prev025	yes	linear	5e-07	19000	0	0	0
2	C1000	LTM	prev025	yes	linear	5e-08	19000	0	0	0
2	C1000	LTM	prev025	yes	SPACox	0.05	19000	958	0.0504211	0.00158743
2	C1000	LTM	prev025	yes	SPACox	0.005	19000	102	0.00536842	0.000530124
2	C1000	LTM	prev025	yes	SPACox	0.0005	19000	10	0.000526316	0.000166392
2	C1000	LTM	prev025	yes	SPACox	5e-05	19000	0	0	0
2	C1000	LTM	prev025	yes	SPACox	5e-06	19000	0	0	0
2	C1000	LTM	prev025	yes	SPACox	5e-07	19000	0	0	0
2	C1000	LTM	prev025	yes	SPACox	5e-08	19000	0	0	0
3	C1000	LTM	prev025	yes	linear	0.05	19000	922	0.0485263	0.00155887
3	C1000	LTM	prev025	yes	linear	0.005	19000	84	0.00442105	0.000481309
3	C1000	LTM	prev025	yes	linear	0.0005	19000	7	0.000368421	0.000139224
3	C1000	LTM	prev025	yes	linear	5e-05	19000	1	5.26316e-05	5.26302e-05
3	C1000	LTM	prev025	yes	linear	5e-06	19000	0	0	0
3	C1000	LTM	prev025	yes	linear	5e-07	19000	0	0	0
3	C1000	LTM	prev025	yes	linear	5e-08	19000	0	0	0
3	C1000	LTM	prev025	yes	SPACox	0.05	19000	900	0.0473684	0.0015411
3	C1000	LTM	prev025	yes	SPACox	0.005	19000	79	0.00415789	0.000466826
3	C1000	LTM	prev025	yes	SPACox	0.0005	19000	8	0.000421053	0.000148833
3	C1000	LTM	prev025	yes	SPACox	5e-05	19000	2	0.000105263	7.44284e-05
3	C1000	LTM	prev025	yes	SPACox	5e-06	19000	0	0	0
3	C1000	LTM	prev025	yes	SPACox	5e-07	19000	0	0	0
3	C1000	LTM	prev025	yes	SPACox	5e-08	19000	0	0	0
4	C1000	LTM	prev025	yes	linear	0.05	19000	955	0.0502632	0.00158507
4	C1000	LTM	prev025	yes	linear	0.005	19000	92	0.00484211	0.000503601
4	C1000	LTM	prev025	yes	linear	0.0005	19000	9	0.000473684	0.000157857
4	C1000	LTM	prev025	yes	linear	5e-05	19000	2	0.000105263	7.44284e-05
4	C1000	LTM	prev025	yes	linear	5e-06	19000	0	0	0
4	C1000	LTM	prev025	yes	linear	5e-07	19000	0	0	0
4	C1000	LTM	prev025	yes	linear	5e-08	19000	0	0	0
4	C1000	LTM	prev025	yes	SPACox	0.05	19000	958	0.0504211	0.00158743
4	C1000	LTM	prev025	yes	SPACox	0.005	19000	101	0.00531579	0.000527533
4	C1000	LTM	prev025	yes	SPACox	0.0005	19000	12	0.000631579	0.000182264
4	C1000	LTM	prev025	yes	SPACox	5e-05	19000	2	0.000105263	7.44284e-05
4	C1000	LTM	prev025	yes	SPACox	5e-06	19000	0	0	0
4	C1000	LTM	prev025	yes	SPACox	5e-07	19000	0	0	0
4	C1000	LTM	prev025	yes	SPACox	5e-08	19000	0	0	0
5	C1000	LTM	prev025	yes	linear	0.05	19000	940	0.0494737	0.00157323
5	C1000	LTM	prev025	yes	linear	0.005	19000	89	0.00468421	0.000495361
5	C1000	LTM	prev025	yes	linear	0.0005	19000	8	0.000421053	0.000148833
5	C1000	LTM	prev025	yes	linear	5e-05	19000	0	0	0
5	C1000	LTM	prev025	yes	linear	5e-06	19000	0	0	0
5	C1000	LTM	prev025	yes	linear	5e-07	19000	0	0	0
5	C1000	LTM	prev025	yes	linear	5e-08	19000	0	0	0
5	C1000	LTM	prev025	yes	SPACox	0.05	19000	941	0.0495263	0.00157402
5	C1000	LTM	prev025	yes	SPACox	0.005	19000	105	0.00552632	0.000537821
5	C1000	LTM	prev025	yes	SPACox	0.0005	19000	14	0.000736842	0.000196857
5	C1000	LTM	prev025	yes	SPACox	5e-05	19000	4	0.000210526	0.000105252
5	C1000	LTM	prev025	yes	SPACox	5e-06	19000	0	0	0
5	C1000	LTM	prev025	yes	SPACox	5e-07	19000	0	0	0
5	C1000	LTM	prev025	yes	SPACox	5e-08	19000	0	0	0
6	C1000	LTM	prev025	yes	linear	0.05	19000	924	0.0486316	0.00156047
6	C1000	LTM	prev025	yes	linear	0.005	19000	70	0.00368421	0.000439535
6	C1000	LTM	prev025	yes	linear	0.0005	19000	10	0.000526316	0.000166392
6	C1000	LTM	prev025	yes	linear	5e-05	19000	0	0	0
6	C1000	LTM	prev025	yes	linear	5e-06	19000	0	0	0
6	C1000	LTM	prev025	yes	linear	5e-07	19000	0	0	0
6	C1000	LTM	prev025	yes	linear	5e-08	19000	0	0	0
6	C1000	LTM	prev025	yes	SPACox	0.05	19000	933	0.0491053	0.00156767
6	C1000	LTM	prev025	yes	SPACox	0.005	19000	87	0.00457895	0.000489789
6	C1000	LTM	prev025	yes	SPACox	0.0005	19000	7	0.000368421	0.000139224
6	C1000	LTM	prev025	yes	SPACox	5e-05	19000	0	0	0
6	C1000	LTM	prev025	yes	SPACox	5e-06	19000	0	0	0
6	C1000	LTM	prev025	yes	SPACox	5e-07	19000	0	0	0
6	C1000	LTM	prev025	yes	SPACox	5e-08	19000	0	0	0
7	C1000	LTM	prev025	yes	linear	0.05	19000	1004	0.0528421	0.00162302
7	C1000	LTM	prev025	yes	linear	0.005	19000	100	0.00526316	0.000524929
7	C1000	LTM	prev025	yes	linear	0.0005	19000	13	0.000684211	0.000189701
7	C1000	LTM	prev025	yes	linear	5e-05	19000	0	0	0
7	C1000	LTM	prev025	yes	linear	5e-06	19000	0	0	0
7	C1000	LTM	prev025	yes	linear	5e-07	19000	0	0	0
7	C1000	LTM	prev025	yes	linear	5e-08	19000	0	0	0
7	C1000	LTM	prev025	yes	SPACox	0.05	19000	924	0.0486316	0.00156047
7	C1000	LTM	prev025	yes	SPACox	0.005	19000	91	0.00478947	0.000500869
7	C1000	LTM	prev025	yes	SPACox	0.0005	19000	11	0.000578947	0.000174509
7	C1000	LTM	prev025	yes	SPACox	5e-05	19000	1	5.26316e-05	5.26302e-05
7	C1000	LTM	prev025	yes	SPACox	5e-06	19000	0	0	0
7	C1000	LTM	prev025	yes	SPACox	5e-07	19000	0	0	0
7	C1000	LTM	prev025	yes	SPACox	5e-08	19000	0	0	0
8	C1000	LTM	prev025	yes	linear	0.05	19000	960	0.0505263	0.001589
8	C1000	LTM	prev025	yes	linear	0.005	19000	101	0.00531579	0.000527533
8	C1000	LTM	prev025	yes	linear	0.0005	19000	12	0.000631579	0.000182264
8	C1000	LTM	prev025	yes	linear	5e-05	19000	0	0	0
8	C1000	LTM	prev025	yes	linear	5e-06	19000	0	0	0
8	C1000	LTM	prev025	yes	linear	5e-07	19000	0	0	0
8	C1000	LTM	prev025	yes	linear	5e-08	19000	0	0	0
8	C1000	LTM	prev025	yes	SPACox	0.05	19000	958	0.0504211	0.00158743
8	C1000	LTM	prev025	yes	SPACox	0.005	19000	103	0.00542105	0.000532702
8	C1000	LTM	prev025	yes	SPACox	0.0005	19000	18	0.000947368	0.000223191
8	C1000	LTM	prev025	yes	SPACox	5e-05	19000	3	0.000157895	9.11534e-05
8	C1000	LTM	prev025	yes	SPACox	5e-06	19000	0	0	0
8	C1000	LTM	prev025	yes	SPACox	5e-07	19000	0	0	0
8	C1000	LTM	prev025	yes	SPACox	5e-08	19000	0	0	0
9	C1000	LTM	prev025	yes	linear	0.05	19000	910	0.0478947	0.00154921
9	C1000	LTM	prev025	yes	linear	0.005	19000	97	0.00510526	0.000517036
9	C1000	LTM	prev025	yes	linear	0.0005	19000	11	0.000578947	0.000174509
9	C1000	LTM	prev025	yes	linear	5e-05	19000	1	5.26316e-05	5.26302e-05
9	C1000	LTM	prev025	yes	linear	5e-06	19000	0	0	0
9	C1000	LTM	prev025	yes	linear	5e-07	19000	0	0	0
9	C1000	LTM	prev025	yes	linear	5e-08	19000	0	0	0
9	C1000	LTM	prev025	yes	SPACox	0.05	19000	911	0.0479474	0.00155002
9	C1000	LTM	prev025	yes	SPACox	0.005	19000	90	0.00473684	0.000498123
9	C1000	LTM	prev025	yes	SPACox	0.0005	19000	7	0.000368421	0.000139224
9	C1000	LTM	prev025	yes	SPACox	5e-05	19000	1	5.26316e-05	5.26302e-05
9	C1000	LTM	prev025	yes	SPACox	5e-06	19000	0	0	0
9	C1000	LTM	prev025	yes	SPACox	5e-07	19000	0	0	0
9	C1000	LTM	prev025	yes	SPACox	5e-08	19000	0	0	0
10	C1000	LTM	prev025	yes	linear	0.05	19000	953	0.0501579	0.0015835
10	C1000	LTM	prev025	yes	linear	0.005	19000	106	0.00557895	0.000540362
10	C1000	LTM	prev025	yes	linear	0.0005	19000	11	0.000578947	0.000174509
10	C1000	LTM	prev025	yes	linear	5e-05	19000	2	0.000105263	7.44284e-05
10	C1000	LTM	prev025	yes	linear	5e-06	19000	0	0	0
10	C1000	LTM	prev025	yes	linear	5e-07	19000	0	0	0
10	C1000	LTM	prev025	yes	linear	5e-08	19000	0	0	0
10	C1000	LTM	prev025	yes	SPACox	0.05	19000	962	0.0506316	0.00159056
10	C1000	LTM	prev025	yes	SPACox	0.005	19000	99	0.00521053	0.000522311
10	C1000	LTM	prev025	yes	SPACox	0.0005	19000	9	0.000473684	0.000157857
10	C1000	LTM	prev025	yes	SPACox	5e-05	19000	0	0	0
10	C1000	LTM	prev025	yes	SPACox	5e-06	19000	0	0	0
10	C1000	LTM	prev025	yes	SPACox	5e-07	19000	0	0	0
10	C1000	LTM	prev025	yes	SPACox	5e-08	19000	0	0	0
1	C1000	LTM	prev10	no	linear	0.05	19000	1010	0.0531579	0.00162759
1	C1000	LTM	prev10	no	linear	0.005	19000	85	0.00447368	0.000484153
1	C1000	LTM	prev10	no	linear	0.0005	19000	7	0.000368421	0.000139224
1	C1000	LTM	prev10	no	linear	5e-05	19000	2	0.000105263	7.44284e-05
1	C1000	LTM	prev10	no	linear	5e-06	19000	0	0	0
1	C1000	LTM	prev10	no	linear	5e-07	19000	0	0	0
1	C1000	LTM	prev10	no	linear	5e-08	19000	0	0	0
1	C1000	LTM	prev10	no	SPACox	0.05	19000	966	0.0508421	0.00159369
1	C1000	LTM	prev10	no	SPACox	0.005	19000	89	0.00468421	0.000495361
1	C1000	LTM	prev10	no	SPACox	0.0005	19000	9	0.000473684	0.000157857
1	C1000	LTM	prev10	no	SPACox	5e-05	19000	2	0.000105263	7.44284e-05
1	C1000	LTM	prev10	no	SPACox	5e-06	19000	0	0	0
1	C1000	LTM	prev10	no	SPACox	5e-07	19000	0	0	0
1	C1000	LTM	prev10	no	SPACox	5e-08	19000	0	0	0
2	C1000	LTM	prev10	no	linear	0.05	19000	932	0.0490526	0.00156687
2	C1000	LTM	prev10	no	linear	0.005	19000	83	0.00436842	0.000478448
2	C1000	LTM	prev10	no	linear	0.0005	19000	11	0.000578947	0.000174509
2	C1000	LTM	prev10	no	linear	5e-05	19000	2	0.000105263	7.44284e-05
2	C1000	LTM	prev10	no	linear	5e-06	19000	1	5.26316e-05	5.26302e-05
2	C1000	LTM	prev10	no	linear	5e-07	19000	0	0	0
2	C1000	LTM	prev10	no	linear	5e-08	19000	0	0	0
2	C1000	LTM	prev10	no	SPACox	0.05	19000	924	0.0486316	0.00156047
2	C1000	LTM	prev10	no	SPACox	0.005	19000	105	0.00552632	0.000537821
2	C1000	LTM	prev10	no	SPACox	0.0005	19000	8	0.000421053	0.000148833
2	C1000	LTM	prev10	no	SPACox	5e-05	19000	2	0.000105263	7.44284e-05
2	C1000	LTM	prev10	no	SPACox	5e-06	19000	1	5.26316e-05	5.26302e-05
2	C1000	LTM	prev10	no	SPACox	5e-07	19000	0	0	0
2	C1000	LTM	prev10	no	SPACox	5e-08	19000	0	0	0
3	C1000	LTM	prev10	no	linear	0.05	19000	936	0.0492632	0.00157005
3	C1000	LTM	prev10	no	linear	0.005	19000	96	0.00505263	0.000514378
3	C1000	LTM	prev10	no	linear	0.0005	19000	13	0.000684211	0.000189701
3	C1000	LTM	prev10	no	linear	5e-05	19000	0	0	0
3	C1000	LTM	prev10	no	linear	5e-06	19000	0	0	0
3	C1000	LTM	prev10	no	linear	5e-07	19000	0	0	0
3	C1000	LTM	prev10	no	linear	5e-08	19000	0	0	0
3	C1000	LTM	prev10	no	SPACox	0.05	19000	919	0.0483684	0.00155646
3	C1000	LTM	prev10	no	SPACox	0.005	19000	97	0.00510526	0.000517036
3	C1000	LTM	prev10	no	SPACox	0.0005	19000	11	0.000578947	0.000174509
3	C1000	LTM	prev10	no	SPACox	5e-05	19000	0	0	0
3	C1000	LTM	prev10	no	SPACox	5e-06	19000	0	0	0
3	C1000	LTM	prev10	no	SPACox	5e-07	19000	0	0	0
3	C1000	LTM	prev10	no	SPACox	5e-08	19000	0	0	0
4	C1000	LTM	prev10	no	linear	0.05	19000	972	0.0511579	0.00159837
4	C1000	LTM	prev10	no	linear	0.005	19000	110	0.00578947	0.000550404
4	C1000	LTM	prev10	no	linear	0.0005	19000	11	0.000578947	0.000174509
4	C1000	LTM	prev10	no	linear	5e-05	19000	2	0.000105263	7.44284e-05
4	C1000	LTM	prev10	no	linear	5e-06	19000	0	0	0
4	C1000	LTM	prev10	no	linear	5e-07	19000	0	0	0
4	C1000	LTM	prev10	no	linear	5e-08	19000	0	0	0
4	C1000	LTM	prev10	no	SPACox	0.05	19000	935	0.0492105	0.00156926
4	C1000	LTM	prev10	no	SPACox	0.005	19000	105	0.00552632	0.000537821
4	C1000	LTM	prev10	no	SPACox	0.0005	19000	10	0.000526316	0.000166392
4	C1000	LTM	prev10	no	SPACox	5e-05	19000	1	5.26316e-05	5.26302e-05
4	C1000	LTM	prev10	no	SPACox	5e-06	19000	0	0	0
4	C1000	LTM	prev10	no	SPACox	5e-07	19000	0	0	0
4	C1000	LTM	prev10	no	SPACox	5e-08	19000	0	0	0
5	C1000	LTM	prev10	no	linear	0.05	19000	916	0.0482105	0.00155405
5	C1000	LTM	prev10	no	linear	0.005	19000	85	0.00447368	0.000484153
5	C1000	LTM	prev10	no	linear	0.0005	19000	8	0.000421053	0.000148833
5	C1000	LTM	prev10	no	linear	5e-05	19000	1	5.26316e-05	5.26302e-05
5	C1000	LTM	prev10	no	linear	5e-06	19000	0	0	0
5	C1000	LTM	prev10	no	linear	5e-07	19000	0	0	0
5	C1000	LTM	prev10	no	linear	5e-08	19000	0	0	0
5	C1000	LTM	prev10	no	SPACox	0.05	19000	964	0.0507368	0.00159213
5	C1000	LTM	prev10	no	SPACox	0.005	19000	75	0.00394737	0.000454902
5	C1000	LTM	prev10	no	SPACox	0.0005	19000	7	0.000368421	0.000139224
5	C1000	LTM	prev10	no	SPACox	5e-05	19000	1	5.26316e-05	5.26302e-05
5	C1000	LTM	prev10	no	SPACox	5e-06	19000	0	0	0
5	C1000	LTM	prev10	no	SPACox	5e-07	19000	0	0	0
5	C1000	LTM	prev10	no	SPACox	5e-08	19000	0	0	0
6	C1000	LTM	prev10	no	linear	0.05	19000	964	0.0507368	0.00159213
6	C1000	LTM	prev10	no	linear	0.005	19000	98	0.00515789	0.000519681
6	C1000	LTM	prev10	no	linear	0.0005	19000	3	0.000157895	9.11534e-05
6	C1000	LTM	prev10	no	linear	5e-05	19000	0	0	0
6	C1000	LTM	prev10	no	linear	5e-06	19000	0	0	0
6	C1000	LTM	prev10	no	linear	5e-07	19000	0	0	0
6	C1000	LTM	prev10	no	linear	5e-08	19000	0	0	0
6	C1000	LTM	prev10	no	SPACox	0.05	19000	951	0.0500526	0.00158193
6	C1000	LTM	prev10	no	SPACox	0.005	19000	96	0.00505263	0.000514378
6	C1000	LTM	prev10	no	SPACox	0.0005	19000	6	0.000315789	0.0001289
6	C1000	LTM	prev10	no	SPACox	5e-05	19000	0	0	0
6	C1000	LTM	prev10	no	SPACox	5e-06	19000	0	0	0
6	C1000	LTM	prev10	no	SPACox	5e-07	19000	0	0	0
6	C1000	LTM	prev10	no	SPACox	5e-08	19000	0	0	0
7	C1000	LTM	prev10	no	linear	0.05	19000	932	0.0490526	0.00156687
7	C1000	LTM	prev10	no	linear	0.005	19000	76	0.004	0.000457913
7	C1000	LTM	prev10	no	linear	0.0005	19000	11	0.000578947	0.000174509
7	C1000	LTM	prev10	no	linear	5e-05	19000	1	5.26316e-05	5.26302e-05
7	C1000	LTM	prev10	no	linear	5e-06	19000	0	0	0
7	C1000	LTM	prev10	no	linear	5e-07	19000	0	0	0
7	C1000	LTM	prev10	no	linear	5e-08	19000	0	0	0
7	C1000	LTM	prev10	no	SPACox	0.05	19000	955	0.0502632	0.00158507
7	C1000	LTM	prev10	no	SPACox	0.005	19000	69	0.00363158	0.000436396
7	C1000	LTM	prev10	no	SPACox	0.0005	19000	9	0.000473684	0.000157857
7	C1000	LTM	prev10	no	SPACox	5e-05	19000	1	5.26316e-05	5.26302e-05
7	C1000	LTM	prev10	no	SPACox	5e-06	19000	1	5.26316e-05	5.26302e-05
7	C1000	LTM	prev10	no	SPACox	5e-07	19000	0	0	0
7	C1000	LTM	prev10	no	SPACox	5e-08	19000	0	0	0
8	C1000	LTM	prev10	no	linear	0.05	19000	927	0.0487895	0.00156288
8	C1000	LTM	prev10	no	linear	0.005	19000	103	0.00542105	0.000532702
8	C1000	LTM	prev10	no	linear	0.0005	19000	11	0.000578947	0.000174509
8	C1000	LTM	prev10	no	linear	5e-05	19000	1	5.26316e-05	5.26302e-05
8	C1000	LTM	prev10	no	linear	5e-06	19000	1	5.26316e-05	5.26302e-05
8	C1000	LTM	prev10	no	linear	5e-07	19000	0	0	0
8	C1000	LTM	prev10	no	linear	5e-08	19000	0	0	0
8	C1000	LTM	prev10	no	SPACox	0.05	19000	944	0.0496842	0.0015764
8	C1000	LTM	prev10	no	SPACox	0.005	19000	101	0.00531579	0.000527533
8	C1000	LTM	prev10	no	SPACox	0.0005	19000	9	0.000473684	0.000157857
8	C1000	LTM	prev10	no	SPACox	5e-05	19000	1	5.26316e-05	5.26302e-05
8	C1000	LTM	prev10	no	SPACox	5e-06	19000	0	0	0
8	C1000	LTM	prev10	no	SPACox	5e-07	19000	0	0	0
8	C1000	LTM	prev10	no	SPACox	5e-08	19000	0	0	0
9	C1000	LTM	prev10	no	linear	0.05	19000	946	0.0497895	0.00157798
9	C1000	LTM	prev10	no	linear	0.005	19000	105	0.00552632	0.000537821
9	C1000	LTM	prev10	no	linear	0.0005	19000	14	0.000736842	0.000196857
9	C1000	LTM	prev10	no	linear	5e-05	19000	3	0.000157895	9.11534e-05
9	C1000	LTM	prev10	no	linear	5e-06	19000	0	0	0
9	C1000	LTM	prev10	no	linear	5e-07	19000	0	0	0
9	C1000	LTM	prev10	no	linear	5e-08	19000	0	0	0
9	C1000	LTM	prev10	no	SPACox	0.05	19000	968	0.0509474	0.00159525
9	C1000	LTM	prev10	no	SPACox	0.005	19000	97	0.00510526	0.000517036
9	C1000	LTM	prev10	no	SPACox	0.0005	19000	13	0.000684211	0.000189701
9	C1000	LTM	prev10	no	SPACox	5e-05	19000	1	5.26316e-05	5.26302e-05
9	C1000	LTM	prev10	no	SPACox	5e-06	19000	0	0	0
9	C1000	LTM	prev10	no	SPACox	5e-07	19000	0	0	0
9	C1000	LTM	prev10	no	SPACox	5e-08	19000	0	0	0
10	C1000	LTM	prev10	no	linear	0.05	19000	998	0.0525263	0.00161843
10	C1000	LTM	prev10	no	linear	0.005	19000	101	0.00531579	0.000527533
10	C1000	LTM	prev10	no	linear	0.0005	19000	12	0.000631579	0.000182264
10	C1000	LTM	prev10	no	linear	5e-05	19000	1	5.26316e-05	5.26302e-05
10	C1000	LTM	prev10	no	linear	5e-06	19000	1	5.26316e-05	5.26302e-05
10	C1000	LTM	prev10	no	linear	5e-07	19000	0	0	0
10	C1000	LTM	prev10	no	linear	5e-08	19000	0	0	0
10	C1000	LTM	prev10	no	SPACox	0.05	19000	968	0.0509474	0.00159525
10	C1000	LTM	prev10	no	SPACox	0.005	19000	102	0.00536842	0.000530124
10	C1000	LTM	prev10	no	SPACox	0.0005	19000	16	0.000842105	0.000210438
10	C1000	LTM	prev10	no	SPACox	5e-05	19000	2	0.000105263	7.44284e-05
10	C1000	LTM	prev10	no	SPACox	5e-06	19000	0	0	0
10	C1000	LTM	prev10	no	SPACox	5e-07	19000	0	0	0
10	C1000	LTM	prev10	no	SPACox	5e-08	19000	0	0	0
1	C1000	LTM	prev10	yes	linear	0.05	19000	952	0.0501053	0.00158271
1	C1000	LTM	prev10	yes	linear	0.005	19000	101	0.00531579	0.000527533
1	C1000	LTM	prev10	yes	linear	0.0005	19000	12	0.000631579	0.000182264
1	C1000	LTM	prev10	yes	linear	5e-05	19000	1	5.26316e-05	5.26302e-05
1	C1000	LTM	prev10	yes	linear	5e-06	19000	1	5.26316e-05	5.26302e-05
1	C1000	LTM	prev10	yes	linear	5e-07	19000	0	0	0
1	C1000	LTM	prev10	yes	linear	5e-08	19000	0	0	0
1	C1000	LTM	prev10	yes	SPACox	0.05	19000	947	0.0498421	0.00157877
1	C1000	LTM	prev10	yes	SPACox	0.005	19000	102	0.00536842	0.000530124
1	C1000	LTM	prev10	yes	SPACox	0.0005	19000	8	0.000421053	0.000148833
1	C1000	LTM	prev10	yes	SPACox	5e-05	19000	3	0.000157895	9.11534e-05
1	C1000	LTM	prev10	yes	SPACox	5e-06	19000	0	0	0
1	C1000	LTM	prev10	yes	SPACox	5e-07	19000	0	0	0
1	C1000	LTM	prev10	yes	SPACox	5e-08	19000	0	0	0
2	C1000	LTM	prev10	yes	linear	0.05	19000	963	0.0506842	0.00159135
2	C1000	LTM	prev10	yes	linear	0.005	19000	95	0.005	0.000511705
2	C1000	LTM	prev10	yes	linear	0.0005	19000	10	0.000526316	0.000166392
2	C1000	LTM	prev10	yes	linear	5e-05	19000	1	5.26316e-05	5.26302e-05
2	C1000	LTM	prev10	yes	linear	5e-06	19000	0	0	0
2	C1000	LTM	prev10	yes	linear	5e-07	19000	0	0	0
2	C1000	LTM	prev10	yes	linear	5e-08	19000	0	0	0
2	C1000	LTM	prev10	yes	SPACox	0.05	19000	995	0.0523684	0.00161614
2	C1000	LTM	prev10	yes	SPACox	0.005	19000	104	0.00547368	0.000535268
2	C1000	LTM	prev10	yes	SPACox	0.0005	19000	8	0.000421053	0.000148833
2	C1000	LTM	prev10	yes	SPACox	5e-05	19000	0	0	0
2	C1000	LTM	prev10	yes	SPACox	5e-06	19000	0	0	0
2	C1000	LTM	prev10	yes	SPACox	5e-07	19000	0	0	0
2	C1000	LTM	prev10	yes	SPACox	5e-08	19000	0	0	0
3	C1000	LTM	prev10	yes	linear	0.05	19000	893	0.047	0.00153539
3	C1000	LTM	prev10	yes	linear	0.005	19000	105	0.00552632	0.000537821
3	C1000	LTM	prev10	yes	linear	0.0005	19000	12	0.000631579	0.000182264
3	C1000	LTM	prev10	yes	linear	5e-05	19000	1	5.26316e-05	5.26302e-05
3	C1000	LTM	prev10	yes	linear	5e-06	19000	0	0	0
3	C1000	LTM	prev10	yes	linear	5e-07	19000	0	0	0
3	C1000	LTM	prev10	yes	linear	5e-08	19000	0	0	0
3	C1000	LTM	prev10	yes	SPACox	0.05	19000	944	0.0496842	0.0015764
3	C1000	LTM	prev10	yes	SPACox	0.005	19000	108	0.00568421	0.000545407
3	C1000	LTM	prev10	yes	SPACox	0.0005	19000	8	0.000421053	0.000148833
3	C1000	LTM	prev10	yes	SPACox	5e-05	19000	1	5.26316e-05	5.26302e-05
3	C1000	LTM	prev10	yes	SPACox	5e-06	19000	0	0	0
3	C1000	LTM	prev10	yes	SPACox	5e-07	19000	0	0	0
3	C1000	LTM	prev10	yes	SPACox	5e-08	19000	0	0	0
4	C1000	LTM	prev10	yes	linear	0.05	19000	924	0.0486316	0.00156047
4	C1000	LTM	prev10	yes	linear	0.005	19000	104	0.00547368	0.000535268
4	C1000	LTM	prev10	yes	linear	0.0005	19000	14	0.000736842	0.000196857
4	C1000	LTM	prev10	yes	linear	5e-05	19000	1	5.26316e-05	5.26302e-05
4	C1000	LTM	prev10	yes	linear	5e-06	19000	0	0	0
4	C1000	LTM	prev10	yes	linear	5e-07	19000	0	0	0
4	C1000	LTM	prev10	yes	linear	5e-08	19000	0	0	0
4	C1000	LTM	prev10	yes	SPACox	0.05	19000	902	0.0474737	0.00154272
4	C1000	LTM	prev10	yes	SPACox	0.005	19000	82	0.00431579	0.00047557
4	C1000	LTM	prev10	yes	SPACox	0.0005	19000	7	0.000368421	0.000139224
4	C1000	LTM	prev10	yes	SPACox	5e-05	19000	1	5.26316e-05	5.26302e-05
4	C1000	LTM	prev10	yes	SPACox	5e-06	19000	0	0	0
4	C1000	LTM	prev10	yes	SPACox	5e-07	19000	0	0	0
4	C1000	LTM	prev10	yes	SPACox	5e-08	19000	0	0	0
5	C1000	LTM	prev10	yes	linear	0.05	19000	902	0.0474737	0.00154272
5	C1000	LTM	prev10	yes	linear	0.005	19000	90	0.00473684	0.000498123
5	C1000	LTM	prev10	yes	linear	0.0005	19000	6	0.000315789	0.0001289
5	C1000	LTM	prev10	yes	linear	5e-05	19000	0	0	0
5	C1000	LTM	prev10	yes	linear	5e-06	19000	0	0	0
5	C1000	LTM	prev10	yes	linear	5e-07	19000	0	0	0
5	C1000	LTM	prev10	yes	linear	5e-08	19000	0	0	0
5	C1000	LTM	prev10	yes	SPACox	0.05	19000	930	0.0489474	0.00156527
5	C1000	LTM	prev10	yes	SPACox	0.005	19000	79	0.00415789	0.000466826
5	C1000	LTM	prev10	yes	SPACox	0.0005	19000	7	0.000368421	0.000139224
5	C1000	LTM	prev10	yes	SPACox	5e-05	19000	0	0	0
5	C1000	LTM	prev10	yes	SPACox	5e-06	19000	0	0	0
5	C1000	LTM	prev10	yes	SPACox	5e-07	19000	0	0	0
5	C1000	LTM	prev10	yes	SPACox	5e-08	19000	0	0	0
6	C1000	LTM	prev10	yes	linear	0.05	19000	920	0.0484211	0.00155727
6	C1000	LTM	prev10	yes	linear	0.005	19000	83	0.00436842	0.000478448
6	C1000	LTM	prev10	yes	linear	0.0005	19000	14	0.000736842	0.000196857
6	C1000	LTM	prev10	yes	linear	5e-05	19000	1	5.26316e-05	5.26302e-05
6	C1000	LTM	prev10	yes	linear	5e-06	19000	0	0	0
6	C1000	LTM	prev10	yes	linear	5e-07	19000	0	0	0
6	C1000	LTM	prev10	yes	linear	5e-08	19000	0	0	0
6	C1000	LTM	prev10	yes	SPACox	0.05	19000	960	0.0505263	0.001589
6	C1000	LTM	prev10	yes	SPACox	0.005	19000	95	0.005	0.000511705
6	C1000	LTM	prev10	yes	SPACox	0.0005	19000	8	0.000421053	0.000148833
6	C1000	LTM	prev10	yes	SPACox	5e-05	19000	0	0	0
6	C1000	LTM	prev10	yes	SPACox	5e-06	19000	0	0	0
6	C1000	LTM	prev10	yes	SPACox	5e-07	19000	0	0	0
6	C1000	LTM	prev10	yes	SPACox	5e-08	19000	0	0	0
7	C1000	LTM	prev10	yes	linear	0.05	19000	919	0.0483684	0.00155646
7	C1000	LTM	prev10	yes	linear	0.005	19000	80	0.00421053	0.000469759
7	C1000	LTM	prev10	yes	linear	0.0005	19000	3	0.000157895	9.11534e-05
7	C1000	LTM	prev10	yes	linear	5e-05	19000	0	0	0
7	C1000	LTM	prev10	yes	linear	5e-06	19000	0	0	0
7	C1000	LTM	prev10	yes	linear	5e-07	19000	0	0	0
7	C1000	LTM	prev10	yes	linear	5e-08	19000	0	0	0
7	C1000	LTM	prev10	yes	SPACox	0.05	19000	922	0.0485263	0.00155887
7	C1000	LTM	prev10	yes	SPACox	0.005	19000	92	0.00484211	0.000503601
7	C1000	LTM	prev10	yes	SPACox	0.0005	19000	12	0.000631579	0.000182264
7	C1000	LTM	prev10	yes	SPACox	5e-05	19000	1	5.26316e-05	5.26302e-05
7	C1000	LTM	prev10	yes	SPACox	5e-06	19000	0	0	0
7	C1000	LTM	prev10	yes	SPACox	5e-07	19000	0	0	0
7	C1000	LTM	prev10	yes	SPACox	5e-08	19000	0	0	0
8	C1000	LTM	prev10	yes	linear	0.05	19000	990	0.0521053	0.00161229
8	C1000	LTM	prev10	yes	linear	0.005	19000	104	0.00547368	0.000535268
8	C1000	LTM	prev10	yes	linear	0.0005	19000	9	0.000473684	0.000157857
8	C1000	LTM	prev10	yes	linear	5e-05	19000	1	5.26316e-05	5.26302e-05
8	C1000	LTM	prev10	yes	linear	5e-06	19000	0	0	0
8	C1000	LTM	prev10	yes	linear	5e-07	19000	0	0	0
8	C1000	LTM	prev10	yes	linear	5e-08	19000	0	0	0
8	C1000	LTM	prev10	yes	SPACox	0.05	19000	953	0.0501579	0.0015835
8	C1000	LTM	prev10	yes	SPACox	0.005	19000	101	0.00531579	0.000527533
8	C1000	LTM	prev10	yes	SPACox	0.0005	19000	10	0.000526316	0.000166392
8	C1000	LTM	prev10	yes	SPACox	5e-05	19000	0	0	0
8	C1000	LTM	prev10	yes	SPACox	5e-06	19000	0	0	0
8	C1000	LTM	prev10	yes	SPACox	5e-07	19000	0	0	0
8	C1000	LTM	prev10	yes	SPACox	5e-08	19000	0	0	0
9	C1000	LTM	prev10	yes	linear	0.05	19000	945	0.0497368	0.00157719
9	C1000	LTM	prev10	yes	linear	0.005	19000	83	0.00436842	0.000478448
9	C1000	LTM	prev10	yes	linear	0.0005	19000	3	0.000157895	9.11534e-05
9	C1000	LTM	prev10	yes	linear	5e-05	19000	0	0	0
9	C1000	LTM	prev10	yes	linear	5e-06	19000	0	0	0
9	C1000	LTM	prev10	yes	linear	5e-07	19000	0	0	0
9	C1000	LTM	prev10	yes	linear	5e-08	19000	0	0	0
9	C1000	LTM	prev10	yes	SPACox	0.05	19000	925	0.0486842	0.00156128
9	C1000	LTM	prev10	yes	SPACox	0.005	19000	90	0.00473684	0.000498123
9	C1000	LTM	prev10	yes	SPACox	0.0005	19000	9	0.000473684	0.000157857
9	C1000	LTM	prev10	yes	SPACox	5e-05	19000	2	0.000105263	7.44284e-05
9	C1000	LTM	prev10	yes	SPACox	5e-06	19000	0	0	0
9	C1000	LTM	prev10	yes	SPACox	5e-07	19000	0	0	0
9	C1000	LTM	prev10	yes	SPACox	5e-08	19000	0	0	0
10	C1000	LTM	prev10	yes	linear	0.05	19000	961	0.0505789	0.00158978
10	C1000	LTM	prev10	yes	linear	0.005	19000	74	0.00389474	0.000451871
10	C1000	LTM	prev10	yes	linear	0.0005	19000	7	0.000368421	0.000139224
10	C1000	LTM	prev10	yes	linear	5e-05	19000	0	0	0
10	C1000	LTM	prev10	yes	linear	5e-06	19000	0	0	0
10	C1000	LTM	prev10	yes	linear	5e-07	19000	0	0	0
10	C1000	LTM	prev10	yes	linear	5e-08	19000	0	0	0
10	C1000	LTM	prev10	yes	SPACox	0.05	19000	952	0.0501053	0.00158271
10	C1000	LTM	prev10	yes	SPACox	0.005	19000	91	0.00478947	0.000500869
10	C1000	LTM	prev10	yes	SPACox	0.0005	19000	7	0.000368421	0.000139224
10	C1000	LTM	prev10	yes	SPACox	5e-05	19000	1	5.26316e-05	5.26302e-05
10	C1000	LTM	prev10	yes	SPACox	5e-06	19000	0	0	0
10	C1000	LTM	prev10	yes	SPACox	5e-07	19000	0	0	0
10	C1000	LTM	prev10	yes	SPACox	5e-08	19000	0	0	0
1	C1000	LTM	prev20	no	linear	0.05	19000	944	0.0496842	0.0015764
1	C1000	LTM	prev20	no	linear	0.005	19000	110	0.00578947	0.000550404
1	C1000	LTM	prev20	no	linear	0.0005	19000	14	0.000736842	0.000196857
1	C1000	LTM	prev20	no	linear	5e-05	19000	2	0.000105263	7.44284e-05
1	C1000	LTM	prev20	no	linear	5e-06	19000	0	0	0
1	C1000	LTM	prev20	no	linear	5e-07	19000	0	0	0
1	C1000	LTM	prev20	no	linear	5e-08	19000	0	0	0
1	C1000	LTM	prev20	no	SPACox	0.05	19000	982	0.0516842	0.00160612
1	C1000	LTM	prev20	no	SPACox	0.005	19000	109	0.00573684	0.000547911
1	C1000	LTM	prev20	no	SPACox	0.0005	19000	12	0.000631579	0.000182264
1	C1000	LTM	prev20	no	SPACox	5e-05	19000	0	0	0
1	C1000	LTM	prev20	no	SPACox	5e-06	19000	0	0	0
1	C1000	LTM	prev20	no	SPACox	5e-07	19000	0	0	0
1	C1000	LTM	prev20	no	SPACox	5e-08	19000	0	0	0
2	C1000	LTM	prev20	no	linear	0.05	19000	915	0.0481579	0.00155324
2	C1000	LTM	prev20	no	linear	0.005	19000	90	0.00473684	0.000498123
2	C1000	LTM	prev20	no	linear	0.0005	19000	8	0.000421053	0.000148833
2	C1000	LTM	prev20	no	linear	5e-05	19000	2	0.000105263	7.44284e-05
2	C1000	LTM	prev20	no	linear	5e-06	19000	0	0	0
2	C1000	LTM	prev20	no	linear	5e-07	19000	0	0	0
2	C1000	LTM	prev20	no	linear	5e-08	19000	0	0	0
2	C1000	LTM	prev20	no	SPACox	0.05	19000	927	0.0487895	0.00156288
2	C1000	LTM	prev20	no	SPACox	0.005	19000	90	0.00473684	0.000498123
2	C1000	LTM	prev20	no	SPACox	0.0005	19000	11	0.000578947	0.000174509
2	C1000	LTM	prev20	no	SPACox	5e-05	19000	1	5.26316e-05	5.26302e-05
2	C1000	LTM	prev20	no	SPACox	5e-06	19000	0	0	0
2	C1000	LTM	prev20	no	SPACox	5e-07	19000	0	0	0
2	C1000	LTM	prev20	no	SPACox	5e-08	19000	0	0	0
3	C1000	LTM	prev20	no	linear	0.05	19000	908	0.0477895	0.00154759
3	C1000	LTM	prev20	no	linear	0.005	19000	90	0.00473684	0.000498123
3	C1000	LTM	prev20	no	linear	0.0005	19000	7	0.000368421	0.000139224
3	C1000	LTM	prev20	no	linear	5e-05	19000	1	5.26316e-05	5.26302e-05
3	C1000	LTM	prev20	no	linear	5e-06	19000	0	0	0
3	C1000	LTM	prev20	no	linear	5e-07	19000	0	0	0
3	C1000	LTM	prev20	no	linear	5e-08	19000	0	0	0
3	C1000	LTM	prev20	no	SPACox	0.05	19000	934	0.0491579	0.00156846
3	C1000	LTM	prev20	no	SPACox	0.005	19000	88	0.00463158	0.000492583
3	C1000	LTM	prev20	no	SPACox	0.0005	19000	5	0.000263158	0.000117672
3	C1000	LTM	prev20	no	SPACox	5e-05	19000	0	0	0
3	C1000	LTM	prev20	no	SPACox	5e-06	19000	0	0	0
3	C1000	LTM	prev20	no	SPACox	5e-07	19000	0	0	0
3	C1000	LTM	prev20	no	SPACox	5e-08	19000	0	0	0
4	C1000	LTM	prev20	no	linear	0.05	19000	903	0.0475263	0.00154354
4	C1000	LTM	prev20	no	linear	0.005	19000	105	0.00552632	0.000537821
4	C1000	LTM	prev20	no	linear	0.0005	19000	8	0.000421053	0.000148833
4	C1000	LTM	prev20	no	linear	5e-05	19000	0	0	0
4	C1000	LTM	prev20	no	linear	5e-06	19000	0	0	0
4	C1000	LTM	prev20	no	linear	5e-07	19000	0	0	0
4	C1000	LTM	prev20	no	linear	5e-08	19000	0	0	0
4	C1000	LTM	prev20	no	SPACox	0.05	19000	940	0.0494737	0.00157323
4	C1000	LTM	prev20	no	SPACox	0.005	19000	104	0.00547368	0.000535268
4	C1000	LTM	prev20	no	SPACox	0.0005	19000	13	0.000684211	0.000189701
4	C1000	LTM	prev20	no	SPACox	5e-05	19000	2	0.000105263	7.44284e-05
4	C1000	LTM	prev20	no	SPACox	5e-06	19000	0	0	0
4	C1000	LTM	prev20	no	SPACox	5e-07	19000	0	0	0
4	C1000	LTM	prev20	no	SPACox	5e-08	19000	0	0	0
5	C1000	LTM	prev20	no	linear	0.05	19000	935	0.0492105	0.00156926
5	C1000	LTM	prev20	no	linear	0.005	19000	87	0.00457895	0.000489789
5	C1000	LTM	prev20	no	linear	0.0005	19000	7	0.000368421	0.000139224
5	C1000	LTM	prev20	no	linear	5e-05	19000	2	0.000105263	7.44284e-05
5	C1000	LTM	prev20	no	linear	5e-06	19000	0	0	0
5	C1000	LTM	prev20	no	linear	5e-07	19000	0	0	0
5	C1000	LTM	prev20	no	linear	5e-08	19000	0	0	0
5	C1000	LTM	prev20	no	SPACox	0.05	19000	931	0.049	0.00156607
5	C1000	LTM	prev20	no	SPACox	0.005	19000	91	0.00478947	0.000500869
5	C1000	LTM	prev20	no	SPACox	0.0005	19000	8	0.000421053	0.000148833
5	C1000	LTM	prev20	no	SPACox	5e-05	19000	1	5.26316e-05	5.26302e-05
5	C1000	LTM	prev20	no	SPACox	5e-06	19000	0	0	0
5	C1000	LTM	prev20	no	SPACox	5e-07	19000	0	0	0
5	C1000	LTM	prev20	no	SPACox	5e-08	19000	0	0	0
6	C1000	LTM	prev20	no	linear	0.05	19000	957	0.0503684	0.00158665
6	C1000	LTM	prev20	no	linear	0.005	19000	105	0.00552632	0.000537821
6	C1000	LTM	prev20	no	linear	0.0005	19000	6	0.000315789	0.0001289
6	C1000	LTM	prev20	no	linear	5e-05	19000	0	0	0
6	C1000	LTM	prev20	no	linear	5e-06	19000	0	0	0
6	C1000	LTM	prev20	no	linear	5e-07	19000	0	0	0
6	C1000	LTM	prev20	no	linear	5e-08	19000	0	0	0
6	C1000	LTM	prev20	no	SPACox	0.05	19000	942	0.0495789	0.00157482
6	C1000	LTM	prev20	no	SPACox	0.005	19000	93	0.00489474	0.000506317
6	C1000	LTM	prev20	no	SPACox	0.0005	19000	7	0.000368421	0.000139224
6	C1000	LTM	prev20	no	SPACox	5e-05	19000	0	0	0
6	C1000	LTM	prev20	no	SPACox	5e-06	19000	0	0	0
6	C1000	LTM	prev20	no	SPACox	5e-07	19000	0	0	0
6	C1000	LTM	prev20	no	SPACox	5e-08	19000	0	0	0
7	C1000	LTM	prev20	no	linear	0.05	19000	928	0.0488421	0.00156368
7	C1000	LTM	prev20	no	linear	0.005	19000	90	0.00473684	0.000498123
7	C1000	LTM	prev20	no	linear	0.0005	19000	13	0.000684211	0.000189701
7	C1000	LTM	prev20	no	linear	5e-05	19000	1	5.26316e-05	5.26302e-05
7	C1000	LTM	prev20	no	linear	5e-06	19000	0	0	0
7	C1000	LTM	prev20	no	linear	5e-07	19000	0	0	0
7	C1000	LTM	prev20	no	linear	5e-08	19000	0	0	0
7	C1000	LTM	prev20	no	SPACox	0.05	19000	923	0.0485789	0.00155967
7	C1000	LTM	prev20	no	SPACox	0.005	19000	88	0.00463158	0.000492583
7	C1000	LTM	prev20	no	SPACox	0.0005	19000	4	0.000210526	0.000105252
7	C1000	LTM	prev20	no	SPACox	5e-05	19000	1	5.26316e-05	5.26302e-05
7	C1000	LTM	prev20	no	SPACox	5e-06	19000	0	0	0
7	C1000	LTM	prev20	no	SPACox	5e-07	19000	0	0	0
7	C1000	LTM	prev20	no	SPACox	5e-08	19000	0	0	0
8	C1000	LTM	prev20	no	linear	0.05	19000	925	0.0486842	0.00156128
8	C1000	LTM	prev20	no	linear	0.005	19000	87	0.00457895	0.000489789
8	C1000	LTM	prev20	no	linear	0.0005	19000	10	0.000526316	0.000166392
8	C1000	LTM	prev20	no	linear	5e-05	19000	0	0	0
8	C1000	LTM	prev20	no	linear	5e-06	19000	0	0	0
8	C1000	LTM	prev20	no	linear	5e-07	19000	0	0	0
8	C1000	LTM	prev20	no	linear	5e-08	19000	0	0	0
8	C1000	LTM	prev20	no	SPACox	0.05	19000	921	0.0484737	0.00155807
8	C1000	LTM	prev20	no	SPACox	0.005	19000	88	0.00463158	0.000492583
8	C1000	LTM	prev20	no	SPACox	0.0005	19000	6	0.000315789	0.0001289
8	C1000	LTM	prev20	no	SPACox	5e-05	19000	0	0	0
8	C1000	LTM	prev20	no	SPACox	5e-06	19000	0	0	0
8	C1000	LTM	prev20	no	SPACox	5e-07	19000	0	0	0
8	C1000	LTM	prev20	no	SPACox	5e-08	19000	0	0	0
9	C1000	LTM	prev20	no	linear	0.05	19000	956	0.0503158	0.00158586
9	C1000	LTM	prev20	no	linear	0.005	19000	90	0.00473684	0.000498123
9	C1000	LTM	prev20	no	linear	0.0005	19000	10	0.000526316	0.000166392
9	C1000	LTM	prev20	no	linear	5e-05	19000	1	5.26316e-05	5.26302e-05
9	C1000	LTM	prev20	no	linear	5e-06	19000	0	0	0
9	C1000	LTM	prev20	no	linear	5e-07	19000	0	0	0
9	C1000	LTM	prev20	no	linear	5e-08	19000	0	0	0
9	C1000	LTM	prev20	no	SPACox	0.05	19000	988	0.052	0.00161075
9	C1000	LTM	prev20	no	SPACox	0.005	19000	83	0.00436842	0.000478448
9	C1000	LTM	prev20	no	SPACox	0.0005	19000	4	0.000210526	0.000105252
9	C1000	LTM	prev20	no	SPACox	5e-05	19000	1	5.26316e-05	5.26302e-05
9	C1000	LTM	prev20	no	SPACox	5e-06	19000	0	0	0
9	C1000	LTM	prev20	no	SPACox	5e-07	19000	0	0	0
9	C1000	LTM	prev20	no	SPACox	5e-08	19000	0	0	0
10	C1000	LTM	prev20	no	linear	0.05	19000	952	0.0501053	0.00158271
10	C1000	LTM	prev20	no	linear	0.005	19000	101	0.00531579	0.000527533
10	C1000	LTM	prev20	no	linear	0.0005	19000	11	0.000578947	0.000174509
10	C1000	LTM	prev20	no	linear	5e-05	19000	2	0.000105263	7.44284e-05
10	C1000	LTM	prev20	no	linear	5e-06	19000	0	0	0
10	C1000	LTM	prev20	no	linear	5e-07	19000	0	0	0
10	C1000	LTM	prev20	no	linear	5e-08	19000	0	0	0
10	C1000	LTM	prev20	no	SPACox	0.05	19000	962	0.0506316	0.00159056
10	C1000	LTM	prev20	no	SPACox	0.005	19000	100	0.00526316	0.000524929
10	C1000	LTM	prev20	no	SPACox	0.0005	19000	11	0.000578947	0.000174509
10	C1000	LTM	prev20	no	SPACox	5e-05	19000	1	5.26316e-05	5.26302e-05
10	C1000	LTM	prev20	no	SPACox	5e-06	19000	0	0	0
10	C1000	LTM	prev20	no	SPACox	5e-07	19000	0	0	0
10	C1000	LTM	prev20	no	SPACox	5e-08	19000	0	0	0
1	C1000	LTM	prev20	yes	linear	0.05	19000	926	0.0487368	0.00156208
1	C1000	LTM	prev20	yes	linear	0.005	19000	88	0.00463158	0.000492583
1	C1000	LTM	prev20	yes	linear	0.0005	19000	7	0.000368421	0.000139224
1	C1000	LTM	prev20	yes	linear	5e-05	19000	1	5.26316e-05	5.26302e-05
1	C1000	LTM	prev20	yes	linear	5e-06	19000	0	0	0
1	C1000	LTM	prev20	yes	linear	5e-07	19000	0	0	0
1	C1000	LTM	prev20	yes	linear	5e-08	19000	0	0	0
1	C1000	LTM	prev20	yes	SPACox	0.05	19000	965	0.0507895	0.00159291
1	C1000	LTM	prev20	yes	SPACox	0.005	19000	88	0.00463158	0.000492583
1	C1000	LTM	prev20	yes	SPACox	0.0005	19000	3	0.000157895	9.11534e-05
1	C1000	LTM	prev20	yes	SPACox	5e-05	19000	0	0	0
1	C1000	LTM	prev20	yes	SPACox	5e-06	19000	0	0	0
1	C1000	LTM	prev20	yes	SPACox	5e-07	19000	0	0	0
1	C1000	LTM	prev20	yes	SPACox	5e-08	19000	0	0	0
2	C1000	LTM	prev20	yes	linear	0.05	19000	970	0.0510526	0.00159681
2	C1000	LTM	prev20	yes	linear	0.005	19000	89	0.00468421	0.000495361
2	C1000	LTM	prev20	yes	linear	0.0005	19000	9	0.000473684	0.000157857
2	C1000	LTM	prev20	yes	linear	5e-05	19000	1	5.26316e-05	5.26302e-05
2	C1000	LTM	prev20	yes	linear	5e-06	19000	0	0	0
2	C1000	LTM	prev20	yes	linear	5e-07	19000	0	0	0
2	C1000	LTM	prev20	yes	linear	5e-08	19000	0	0	0
2	C1000	LTM	prev20	yes	SPACox	0.05	19000	920	0.0484211	0.00155727
2	C1000	LTM	prev20	yes	SPACox	0.005	19000	107	0.00563158	0.00054289
2	C1000	LTM	prev20	yes	SPACox	0.0005	19000	6	0.000315789	0.0001289
2	C1000	LTM	prev20	yes	SPACox	5e-05	19000	0	0	0
2	C1000	LTM	prev20	yes	SPACox	5e-06	19000	0	0	0
2	C1000	LTM	prev20	yes	SPACox	5e-07	19000	0	0	0
2	C1000	LTM	prev20	yes	SPACox	5e-08	19000	0	0	0
3	C1000	LTM	prev20	yes	linear	0.05	19000	957	0.0503684	0.00158665
3	C1000	LTM	prev20	yes	linear	0.005	19000	84	0.00442105	0.000481309
3	C1000	LTM	prev20	yes	linear	0.0005	19000	9	0.000473684	0.000157857
3	C1000	LTM	prev20	yes	linear	5e-05	19000	0	0	0
3	C1000	LTM	prev20	yes	linear	5e-06	19000	0	0	0
3	C1000	LTM	prev20	yes	linear	5e-07	19000	0	0	0
3	C1000	LTM	prev20	yes	linear	5e-08	19000	0	0	0
3	C1000	LTM	prev20	yes	SPACox	0.05	19000	922	0.0485263	0.00155887
3	C1000	LTM	prev20	yes	SPACox	0.005	19000	88	0.00463158	0.000492583
3	C1000	LTM	prev20	yes	SPACox	0.0005	19000	6	0.000315789	0.0001289
3	C1000	LTM	prev20	yes	SPACox	5e-05	19000	0	0	0
3	C1000	LTM	prev20	yes	SPACox	5e-06	19000	0	0	0
3	C1000	LTM	prev20	yes	SPACox	5e-07	19000	0	0	0
3	C1000	LTM	prev20	yes	SPACox	5e-08	19000	0	0	0
4	C1000	LTM	prev20	yes	linear	0.05	19000	923	0.0485789	0.00155967
4	C1000	LTM	prev20	yes	linear	0.005	19000	89	0.00468421	0.000495361
4	C1000	LTM	prev20	yes	linear	0.0005	19000	6	0.000315789	0.0001289
4	C1000	LTM	prev20	yes	linear	5e-05	19000	0	0	0
4	C1000	LTM	prev20	yes	linear	5e-06	19000	0	0	0
4	C1000	LTM	prev20	yes	linear	5e-07	19000	0	0	0
4	C1000	LTM	prev20	yes	linear	5e-08	19000	0	0	0
4	C1000	LTM	prev20	yes	SPACox	0.05	19000	915	0.0481579	0.00155324
4	C1000	LTM	prev20	yes	SPACox	0.005	19000	92	0.00484211	0.000503601
4	C1000	LTM	prev20	yes	SPACox	0.0005	19000	4	0.000210526	0.000105252
4	C1000	LTM	prev20	yes	SPACox	5e-05	19000	1	5.26316e-05	5.26302e-05
4	C1000	LTM	prev20	yes	SPACox	5e-06	19000	0	0	0
4	C1000	LTM	prev20	yes	SPACox	5e-07	19000	0	0	0
4	C1000	LTM	prev20	yes	SPACox	5e-08	19000	0	0	0
5	C1000	LTM	prev20	yes	linear	0.05	19000	969	0.051	0.00159603
5	C1000	LTM	prev20	yes	linear	0.005	19000	89	0.00468421	0.000495361
5	C1000	LTM	prev20	yes	linear	0.0005	19000	11	0.000578947	0.000174509
5	C1000	LTM	prev20	yes	linear	5e-05	19000	6	0.000315789	0.0001289
5	C1000	LTM	prev20	yes	linear	5e-06	19000	1	5.26316e-05	5.26302e-05
5	C1000	LTM	prev20	yes	linear	5e-07	19000	0	0	0
5	C1000	LTM	prev20	yes	linear	5e-08	19000	0	0	0
5	C1000	LTM	prev20	yes	SPACox	0.05	19000	1009	0.0531053	0.00162683
5	C1000	LTM	prev20	yes	SPACox	0.005	19000	108	0.00568421	0.000545407
5	C1000	LTM	prev20	yes	SPACox	0.0005	19000	13	0.000684211	0.000189701
5	C1000	LTM	prev20	yes	SPACox	5e-05	19000	0	0	0
5	C1000	LTM	prev20	yes	SPACox	5e-06	19000	0	0	0
5	C1000	LTM	prev20	yes	SPACox	5e-07	19000	0	0	0
5	C1000	LTM	prev20	yes	SPACox	5e-08	19000	0	0	0
6	C1000	LTM	prev20	yes	linear	0.05	19000	910	0.0478947	0.00154921
6	C1000	LTM	prev20	yes	linear	0.005	19000	88	0.00463158	0.000492583
6	C1000	LTM	prev20	yes	linear	0.0005	19000	6	0.000315789	0.0001289
6	C1000	LTM	prev20	yes	linear	5e-05	19000	1	5.26316e-05	5.26302e-05
6	C1000	LTM	prev20	yes	linear	5e-06	19000	0	0	0
6	C1000	LTM	prev20	yes	linear	5e-07	19000	0	0	0
6	C1000	LTM	prev20	yes	linear	5e-08	19000	0	0	0
6	C1000	LTM	prev20	yes	SPACox	0.05	19000	936	0.0492632	0.00157005
6	C1000	LTM	prev20	yes	SPACox	0.005	19000	94	0.00494737	0.000509018
6	C1000	LTM	prev20	yes	SPACox	0.0005	19000	6	0.000315789	0.0001289
6	C1000	LTM	prev20	yes	SPACox	5e-05	19000	0	0	0
6	C1000	LTM	prev20	yes	SPACox	5e-06	19000	0	0	0
6	C1000	LTM	prev20	yes	SPACox	5e-07	19000	0	0	0
6	C1000	LTM	prev20	yes	SPACox	5e-08	19000	0	0	0
7	C1000	LTM	prev20	yes	linear	0.05	19000	964	0.0507368	0.00159213
7	C1000	LTM	prev20	yes	linear	0.005	19000	88	0.00463158	0.000492583
7	C1000	LTM	prev20	yes	linear	0.0005	19000	13	0.000684211	0.000189701
7	C1000	LTM	prev20	yes	linear	5e-05	19000	1	5.26316e-05	5.26302e-05
7	C1000	LTM	prev20	yes	linear	5e-06	19000	1	5.26316e-05	5.26302e-05
7	C1000	LTM	prev20	yes	linear	5e-07	19000	0	0	0
7	C1000	LTM	prev20	yes	linear	5e-08	19000	0	0	0
7	C1000	LTM	prev20	yes	SPACox	0.05	19000	968	0.0509474	0.00159525
7	C1000	LTM	prev20	yes	SPACox	0.005	19000	94	0.00494737	0.000509018
7	C1000	LTM	prev20	yes	SPACox	0.0005	19000	9	0.000473684	0.000157857
7	C1000	LTM	prev20	yes	SPACox	5e-05	19000	1	5.26316e-05	5.26302e-05
7	C1000	LTM	prev20	yes	SPACox	5e-06	19000	0	0	0
7	C1000	LTM	prev20	yes	SPACox	5e-07	19000	0	0	0
7	C1000	LTM	prev20	yes	SPACox	5e-08	19000	0	0	0
8	C1000	LTM	prev20	yes	linear	0.05	19000	1010	0.0531579	0.00162759
8	C1000	LTM	prev20	yes	linear	0.005	19000	108	0.00568421	0.000545407
8	C1000	LTM	prev20	yes	linear	0.0005	19000	8	0.000421053	0.000148833
8	C1000	LTM	prev20	yes	linear	5e-05	19000	1	5.26316e-05	5.26302e-05
8	C1000	LTM	prev20	yes	linear	5e-06	19000	0	0	0
8	C1000	LTM	prev20	yes	linear	5e-07	19000	0	0	0
8	C1000	LTM	prev20	yes	linear	5e-08	19000	0	0	0
8	C1000	LTM	prev20	yes	SPACox	0.05	19000	936	0.0492632	0.00157005
8	C1000	LTM	prev20	yes	SPACox	0.005	19000	107	0.00563158	0.00054289
8	C1000	LTM	prev20	yes	SPACox	0.0005	19000	10	0.000526316	0.000166392
8	C1000	LTM	prev20	yes	SPACox	5e-05	19000	1	5.26316e-05	5.26302e-05
8	C1000	LTM	prev20	yes	SPACox	5e-06	19000	0	0	0
8	C1000	LTM	prev20	yes	SPACox	5e-07	19000	0	0	0
8	C1000	LTM	prev20	yes	SPACox	5e-08	19000	0	0	0
9	C1000	LTM	prev20	yes	linear	0.05	19000	960	0.0505263	0.001589
9	C1000	LTM	prev20	yes	linear	0.005	19000	95	0.005	0.000511705
9	C1000	LTM	prev20	yes	linear	0.0005	19000	7	0.000368421	0.000139224
9	C1000	LTM	prev20	yes	linear	5e-05	19000	1	5.26316e-05	5.26302e-05
9	C1000	LTM	prev20	yes	linear	5e-06	19000	0	0	0
9	C1000	LTM	prev20	yes	linear	5e-07	19000	0	0	0
9	C1000	LTM	prev20	yes	linear	5e-08	19000	0	0	0
9	C1000	LTM	prev20	yes	SPACox	0.05	19000	976	0.0513684	0.00160147
9	C1000	LTM	prev20	yes	SPACox	0.005	19000	98	0.00515789	0.000519681
9	C1000	LTM	prev20	yes	SPACox	0.0005	19000	15	0.000789474	0.000203761
9	C1000	LTM	prev20	yes	SPACox	5e-05	19000	2	0.000105263	7.44284e-05
9	C1000	LTM	prev20	yes	SPACox	5e-06	19000	0	0	0
9	C1000	LTM	prev20	yes	SPACox	5e-07	19000	0	0	0
9	C1000	LTM	prev20	yes	SPACox	5e-08	19000	0	0	0
10	C1000	LTM	prev20	yes	linear	0.05	19000	881	0.0463684	0.00152554
10	C1000	LTM	prev20	yes	linear	0.005	19000	87	0.00457895	0.000489789
10	C1000	LTM	prev20	yes	linear	0.0005	19000	4	0.000210526	0.000105252
10	C1000	LTM	prev20	yes	linear	5e-05	19000	1	5.26316e-05	5.26302e-05
10	C1000	LTM	prev20	yes	linear	5e-06	19000	0	0	0
10	C1000	LTM	prev20	yes	linear	5e-07	19000	0	0	0
10	C1000	LTM	prev20	yes	linear	5e-08	19000	0	0	0
10	C1000	LTM	prev20	yes	SPACox	0.05	19000	975	0.0513158	0.0016007
10	C1000	LTM	prev20	yes	SPACox	0.005	19000	89	0.00468421	0.000495361
10	C1000	LTM	prev20	yes	SPACox	0.0005	19000	9	0.000473684	0.000157857
10	C1000	LTM	prev20	yes	SPACox	5e-05	19000	1	5.26316e-05	5.26302e-05
10	C1000	LTM	prev20	yes	SPACox	5e-06	19000	0	0	0
10	C1000	LTM	prev20	yes	SPACox	5e-07	19000	0	0	0
10	C1000	LTM	prev20	yes	SPACox	5e-08	19000	0	0	0
1	C1000	LTM	prev5	no	linear	0.05	19000	953	0.0501579	0.0015835
1	C1000	LTM	prev5	no	linear	0.005	19000	90	0.00473684	0.000498123
1	C1000	LTM	prev5	no	linear	0.0005	19000	10	0.000526316	0.000166392
1	C1000	LTM	prev5	no	linear	5e-05	19000	0	0	0
1	C1000	LTM	prev5	no	linear	5e-06	19000	0	0	0
1	C1000	LTM	prev5	no	linear	5e-07	19000	0	0	0
1	C1000	LTM	prev5	no	linear	5e-08	19000	0	0	0
1	C1000	LTM	prev5	no	SPACox	0.05	19000	978	0.0514737	0.00160303
1	C1000	LTM	prev5	no	SPACox	0.005	19000	100	0.00526316	0.000524929
1	C1000	LTM	prev5	no	SPACox	0.0005	19000	6	0.000315789	0.0001289
1	C1000	LTM	prev5	no	SPACox	5e-05	19000	0	0	0
1	C1000	LTM	prev5	no	SPACox	5e-06	19000	0	0	0
1	C1000	LTM	prev5	no	SPACox	5e-07	19000	0	0	0
1	C1000	LTM	prev5	no	SPACox	5e-08	19000	0	0	0
2	C1000	LTM	prev5	no	linear	0.05	19000	975	0.0513158	0.0016007
2	C1000	LTM	prev5	no	linear	0.005	19000	96	0.00505263	0.000514378
2	C1000	LTM	prev5	no	linear	0.0005	19000	10	0.000526316	0.000166392
2	C1000	LTM	prev5	no	linear	5e-05	19000	2	0.000105263	7.44284e-05
2	C1000	LTM	prev5	no	linear	5e-06	19000	1	5.26316e-05	5.26302e-05
2	C1000	LTM	prev5	no	linear	5e-07	19000	1	5.26316e-05	5.26302e-05
2	C1000	LTM	prev5	no	linear	5e-08	19000	0	0	0
2	C1000	LTM	prev5	no	SPACox	0.05	19000	976	0.0513684	0.00160147
2	C1000	LTM	prev5	no	SPACox	0.005	19000	93	0.00489474	0.000506317
2	C1000	LTM	prev5	no	SPACox	0.0005	19000	13	0.000684211	0.000189701
2	C1000	LTM	prev5	no	SPACox	5e-05	19000	1	5.26316e-05	5.26302e-05
2	C1000	LTM	prev5	no	SPACox	5e-06	19000	1	5.26316e-05	5.26302e-05
2	C1000	LTM	prev5	no	SPACox	5e-07	19000	1	5.26316e-05	5.26302e-05
2	C1000	LTM	prev5	no	SPACox	5e-08	19000	0	0	0
3	C1000	LTM	prev5	no	linear	0.05	19000	962	0.0506316	0.00159056
3	C1000	LTM	prev5	no	linear	0.005	19000	78	0.00410526	0.000463874
3	C1000	LTM	prev5	no	linear	0.0005	19000	11	0.000578947	0.000174509
3	C1000	LTM	prev5	no	linear	5e-05	19000	2	0.000105263	7.44284e-05
3	C1000	LTM	prev5	no	linear	5e-06	19000	0	0	0
3	C1000	LTM	prev5	no	linear	5e-07	19000	0	0	0
3	C1000	LTM	prev5	no	linear	5e-08	19000	0	0	0
3	C1000	LTM	prev5	no	SPACox	0.05	19000	974	0.0512632	0.00159992
3	C1000	LTM	prev5	no	SPACox	0.005	19000	94	0.00494737	0.000509018
3	C1000	LTM	prev5	no	SPACox	0.0005	19000	10	0.000526316	0.000166392
3	C1000	LTM	prev5	no	SPACox	5e-05	19000	2	0.000105263	7.44284e-05
3	C1000	LTM	prev5	no	SPACox	5e-06	19000	1	5.26316e-05	5.26302e-05
3	C1000	LTM	prev5	no	SPACox	5e-07	19000	0	0	0
3	C1000	LTM	prev5	no	SPACox	5e-08	19000	0	0	0
4	C1000	LTM	prev5	no	linear	0.05	19000	959	0.0504737	0.00158821
4	C1000	LTM	prev5	no	linear	0.005	19000	103	0.00542105	0.000532702
4	C1000	LTM	prev5	no	linear	0.0005	19000	6	0.000315789	0.0001289
4	C1000	LTM	prev5	no	linear	5e-05	19000	0	0	0
4	C1000	LTM	prev5	no	linear	5e-06	19000	0	0	0
4	C1000	LTM	prev5	no	linear	5e-07	19000	0	0	0
4	C1000	LTM	prev5	no	linear	5e-08	19000	0	0	0
4	C1000	LTM	prev5	no	SPACox	0.05	19000	998	0.0525263	0.00161843
4	C1000	LTM	prev5	no	SPACox	0.005	19000	103	0.00542105	0.000532702
4	C1000	LTM	prev5	no	SPACox	0.0005	19000	5	0.000263158	0.000117672
4	C1000	LTM	prev5	no	SPACox	5e-05	19000	0	0	0
4	C1000	LTM	prev5	no	SPACox	5e-06	19000	0	0	0
4	C1000	LTM	prev5	no	SPACox	5e-07	19000	0	0	0
4	C1000	LTM	prev5	no	SPACox	5e-08	19000	0	0	0
5	C1000	LTM	prev5	no	linear	0.05	19000	987	0.0519474	0.00160998
5	C1000	LTM	prev5	no	linear	0.005	19000	89	0.00468421	0.000495361
5	C1000	LTM	prev5	no	linear	0.0005	19000	6	0.000315789	0.0001289
5	C1000	LTM	prev5	no	linear	5e-05	19000	0	0	0
5	C1000	LTM	prev5	no	linear	5e-06	19000	0	0	0
5	C1000	LTM	prev5	no	linear	5e-07	19000	0	0	0
5	C1000	LTM	prev5	no	linear	5e-08	19000	0	0	0
5	C1000	LTM	prev5	no	SPACox	0.05	19000	950	0.05	0.00158114
5	C1000	LTM	prev5	no	SPACox	0.005	19000	93	0.00489474	0.000506317
5	C1000	LTM	prev5	no	SPACox	0.0005	19000	7	0.000368421	0.000139224
5	C1000	LTM	prev5	no	SPACox	5e-05	19000	0	0	0
5	C1000	LTM	prev5	no	SPACox	5e-06	19000	0	0	0
5	C1000	LTM	prev5	no	SPACox	5e-07	19000	0	0	0
5	C1000	LTM	prev5	no	SPACox	5e-08	19000	0	0	0
6	C1000	LTM	prev5	no	linear	0.05	19000	934	0.0491579	0.00156846
6	C1000	LTM	prev5	no	linear	0.005	19000	94	0.00494737	0.000509018
6	C1000	LTM	prev5	no	linear	0.0005	19000	6	0.000315789	0.0001289
6	C1000	LTM	prev5	no	linear	5e-05	19000	1	5.26316e-05	5.26302e-05
6	C1000	LTM	prev5	no	linear	5e-06	19000	1	5.26316e-05	5.26302e-05
6	C1000	LTM	prev5	no	linear	5e-07	19000	0	0	0
6	C1000	LTM	prev5	no	linear	5e-08	19000	0	0	0
6	C1000	LTM	prev5	no	SPACox	0.05	19000	924	0.0486316	0.00156047
6	C1000	LTM	prev5	no	SPACox	0.005	19000	87	0.00457895	0.000489789
6	C1000	LTM	prev5	no	SPACox	0.0005	19000	11	0.000578947	0.000174509
6	C1000	LTM	prev5	no	SPACox	5e-05	19000	1	5.26316e-05	5.26302e-05
6	C1000	LTM	prev5	no	SPACox	5e-06	19000	1	5.26316e-05	5.26302e-05
6	C1000	LTM	prev5	no	SPACox	5e-07	19000	0	0	0
6	C1000	LTM	prev5	no	SPACox	5e-08	19000	0	0	0
7	C1000	LTM	prev5	no	linear	0.05	19000	960	0.0505263	0.001589
7	C1000	LTM	prev5	no	linear	0.005	19000	91	0.00478947	0.000500869
7	C1000	LTM	prev5	no	linear	0.0005	19000	11	0.000578947	0.000174509
7	C1000	LTM	prev5	no	linear	5e-05	19000	2	0.000105263	7.44284e-05
7	C1000	LTM	prev5	no	linear	5e-06	19000	0	0	0
7	C1000	LTM	prev5	no	linear	5e-07	19000	0	0	0
7	C1000	LTM	prev5	no	linear	5e-08	19000	0	0	0
7	C1000	LTM	prev5	no	SPACox	0.05	19000	949	0.0499474	0.00158035
7	C1000	LTM	prev5	no	SPACox	0.005	19000	84	0.00442105	0.000481309
7	C1000	LTM	prev5	no	SPACox	0.0005	19000	11	0.000578947	0.000174509
7	C1000	LTM	prev5	no	SPACox	5e-05	19000	1	5.26316e-05	5.26302e-05
7	C1000	LTM	prev5	no	SPACox	5e-06	19000	0	0	0
7	C1000	LTM	prev5	no	SPACox	5e-07	19000	0	0	0
7	C1000	LTM	prev5	no	SPACox	5e-08	19000	0	0	0
8	C1000	LTM	prev5	no	linear	0.05	19000	942	0.0495789	0.00157482
8	C1000	LTM	prev5	no	linear	0.005	19000	86	0.00452632	0.000486979
8	C1000	LTM	prev5	no	linear	0.0005	19000	7	0.000368421	0.000139224
8	C1000	LTM	prev5	no	linear	5e-05	19000	0	0	0
8	C1000	LTM	prev5	no	linear	5e-06	19000	0	0	0
8	C1000	LTM	prev5	no	linear	5e-07	19000	0	0	0
8	C1000	LTM	prev5	no	linear	5e-08	19000	0	0	0
8	C1000	LTM	prev5	no	SPACox	0.05	19000	968	0.0509474	0.00159525
8	C1000	LTM	prev5	no	SPACox	0.005	19000	85	0.00447368	0.000484153
8	C1000	LTM	prev5	no	SPACox	0.0005	19000	6	0.000315789	0.0001289
8	C1000	LTM	prev5	no	SPACox	5e-05	19000	0	0	0
8	C1000	LTM	prev5	no	SPACox	5e-06	19000	0	0	0
8	C1000	LTM	prev5	no	SPACox	5e-07	19000	0	0	0
8	C1000	LTM	prev5	no	SPACox	5e-08	19000	0	0	0
9	C1000	LTM	prev5	no	linear	0.05	19000	953	0.0501579	0.0015835
9	C1000	LTM	prev5	no	linear	0.005	19000	83	0.00436842	0.000478448
9	C1000	LTM	prev5	no	linear	0.0005	19000	9	0.000473684	0.000157857
9	C1000	LTM	prev5	no	linear	5e-05	19000	1	5.26316e-05	5.26302e-05
9	C1000	LTM	prev5	no	linear	5e-06	19000	0	0	0
9	C1000	LTM	prev5	no	linear	5e-07	19000	0	0	0
9	C1000	LTM	prev5	no	linear	5e-08	19000	0	0	0
9	C1000	LTM	prev5	no	SPACox	0.05	19000	943	0.0496316	0.00157561
9	C1000	LTM	prev5	no	SPACox	0.005	19000	88	0.00463158	0.000492583
9	C1000	LTM	prev5	no	SPACox	0.0005	19000	9	0.000473684	0.000157857
9	C1000	LTM	prev5	no	SPACox	5e-05	19000	1	5.26316e-05	5.26302e-05
9	C1000	LTM	prev5	no	SPACox	5e-06	19000	0	0	0
9	C1000	LTM	prev5	no	SPACox	5e-07	19000	0	0	0
9	C1000	LTM	prev5	no	SPACox	5e-08	19000	0	0	0
10	C1000	LTM	prev5	no	linear	0.05	19000	963	0.0506842	0.00159135
10	C1000	LTM	prev5	no	linear	0.005	19000	104	0.00547368	0.000535268
10	C1000	LTM	prev5	no	linear	0.0005	19000	8	0.000421053	0.000148833
10	C1000	LTM	prev5	no	linear	5e-05	19000	0	0	0
10	C1000	LTM	prev5	no	linear	5e-06	19000	0	0	0
10	C1000	LTM	prev5	no	linear	5e-07	19000	0	0	0
10	C1000	LTM	prev5	no	linear	5e-08	19000	0	0	0
10	C1000	LTM	prev5	no	SPACox	0.05	19000	976	0.0513684	0.00160147
10	C1000	LTM	prev5	no	SPACox	0.005	19000	106	0.00557895	0.000540362
10	C1000	LTM	prev5	no	SPACox	0.0005	19000	8	0.000421053	0.000148833
10	C1000	LTM	prev5	no	SPACox	5e-05	19000	0	0	0
10	C1000	LTM	prev5	no	SPACox	5e-06	19000	0	0	0
10	C1000	LTM	prev5	no	SPACox	5e-07	19000	0	0	0
10	C1000	LTM	prev5	no	SPACox	5e-08	19000	0	0	0
1	C1000	LTM	prev5	yes	linear	0.05	19000	948	0.0498947	0.00157956
1	C1000	LTM	prev5	yes	linear	0.005	19000	91	0.00478947	0.000500869
1	C1000	LTM	prev5	yes	linear	0.0005	19000	12	0.000631579	0.000182264
1	C1000	LTM	prev5	yes	linear	5e-05	19000	1	5.26316e-05	5.26302e-05
1	C1000	LTM	prev5	yes	linear	5e-06	19000	0	0	0
1	C1000	LTM	prev5	yes	linear	5e-07	19000	0	0	0
1	C1000	LTM	prev5	yes	linear	5e-08	19000	0	0	0
1	C1000	LTM	prev5	yes	SPACox	0.05	19000	1006	0.0529474	0.00162455
1	C1000	LTM	prev5	yes	SPACox	0.005	19000	104	0.00547368	0.000535268
1	C1000	LTM	prev5	yes	SPACox	0.0005	19000	12	0.000631579	0.000182264
1	C1000	LTM	prev5	yes	SPACox	5e-05	19000	3	0.000157895	9.11534e-05
1	C1000	LTM	prev5	yes	SPACox	5e-06	19000	0	0	0
1	C1000	LTM	prev5	yes	SPACox	5e-07	19000	0	0	0
1	C1000	LTM	prev5	yes	SPACox	5e-08	19000	0	0	0
2	C1000	LTM	prev5	yes	linear	0.05	19000	971	0.0511053	0.00159759
2	C1000	LTM	prev5	yes	linear	0.005	19000	105	0.00552632	0.000537821
2	C1000	LTM	prev5	yes	linear	0.0005	19000	7	0.000368421	0.000139224
2	C1000	LTM	prev5	yes	linear	5e-05	19000	0	0	0
2	C1000	LTM	prev5	yes	linear	5e-06	19000	0	0	0
2	C1000	LTM	prev5	yes	linear	5e-07	19000	0	0	0
2	C1000	LTM	prev5	yes	linear	5e-08	19000	0	0	0
2	C1000	LTM	prev5	yes	SPACox	0.05	19000	1007	0.053	0.00162531
2	C1000	LTM	prev5	yes	SPACox	0.005	19000	96	0.00505263	0.000514378
2	C1000	LTM	prev5	yes	SPACox	0.0005	19000	6	0.000315789	0.0001289
2	C1000	LTM	prev5	yes	SPACox	5e-05	19000	1	5.26316e-05	5.26302e-05
2	C1000	LTM	prev5	yes	SPACox	5e-06	19000	0	0	0
2	C1000	LTM	prev5	yes	SPACox	5e-07	19000	0	0	0
2	C1000	LTM	prev5	yes	SPACox	5e-08	19000	0	0	0
3	C1000	LTM	prev5	yes	linear	0.05	19000	927	0.0487895	0.00156288
3	C1000	LTM	prev5	yes	linear	0.005	19000	101	0.00531579	0.000527533
3	C1000	LTM	prev5	yes	linear	0.0005	19000	7	0.000368421	0.000139224
3	C1000	LTM	prev5	yes	linear	5e-05	19000	0	0	0
3	C1000	LTM	prev5	yes	linear	5e-06	19000	0	0	0
3	C1000	LTM	prev5	yes	linear	5e-07	19000	0	0	0
3	C1000	LTM	prev5	yes	linear	5e-08	19000	0	0	0
3	C1000	LTM	prev5	yes	SPACox	0.05	19000	917	0.0482632	0.00155485
3	C1000	LTM	prev5	yes	SPACox	0.005	19000	102	0.00536842	0.000530124
3	C1000	LTM	prev5	yes	SPACox	0.0005	19000	11	0.000578947	0.000174509
3	C1000	LTM	prev5	yes	SPACox	5e-05	19000	0	0	0
3	C1000	LTM	prev5	yes	SPACox	5e-06	19000	0	0	0
3	C1000	LTM	prev5	yes	SPACox	5e-07	19000	0	0	0
3	C1000	LTM	prev5	yes	SPACox	5e-08	19000	0	0	0
4	C1000	LTM	prev5	yes	linear	0.05	19000	952	0.0501053	0.00158271
4	C1000	LTM	prev5	yes	linear	0.005	19000	97	0.00510526	0.000517036
4	C1000	LTM	prev5	yes	linear	0.0005	19000	12	0.000631579	0.000182264
4	C1000	LTM	prev5	yes	linear	5e-05	19000	0	0	0
4	C1000	LTM	prev5	yes	linear	5e-06	19000	0	0	0
4	C1000	LTM	prev5	yes	linear	5e-07	19000	0	0	0
4	C1000	LTM	prev5	yes	linear	5e-08	19000	0	0	0
4	C1000	LTM	prev5	yes	SPACox	0.05	19000	938	0.0493684	0.00157164
4	C1000	LTM	prev5	yes	SPACox	0.005	19000	79	0.00415789	0.000466826
4	C1000	LTM	prev5	yes	SPACox	0.0005	19000	3	0.000157895	9.11534e-05
4	C1000	LTM	prev5	yes	SPACox	5e-05	19000	0	0	0
4	C1000	LTM	prev5	yes	SPACox	5e-06	19000	0	0	0
4	C1000	LTM	prev5	yes	SPACox	5e-07	19000	0	0	0
4	C1000	LTM	prev5	yes	SPACox	5e-08	19000	0	0	0
5	C1000	LTM	prev5	yes	linear	0.05	19000	917	0.0482632	0.00155485
5	C1000	LTM	prev5	yes	linear	0.005	19000	91	0.00478947	0.000500869
5	C1000	LTM	prev5	yes	linear	0.0005	19000	8	0.000421053	0.000148833
5	C1000	LTM	prev5	yes	linear	5e-05	19000	2	0.000105263	7.44284e-05
5	C1000	LTM	prev5	yes	linear	5e-06	19000	1	5.26316e-05	5.26302e-05
5	C1000	LTM	prev5	yes	linear	5e-07	19000	0	0	0
5	C1000	LTM	prev5	yes	linear	5e-08	19000	0	0	0
5	C1000	LTM	prev5	yes	SPACox	0.05	19000	920	0.0484211	0.00155727
5	C1000	LTM	prev5	yes	SPACox	0.005	19000	103	0.00542105	0.000532702
5	C1000	LTM	prev5	yes	SPACox	0.0005	19000	8	0.000421053	0.000148833
5	C1000	LTM	prev5	yes	SPACox	5e-05	19000	2	0.000105263	7.44284e-05
5	C1000	LTM	prev5	yes	SPACox	5e-06	19000	1	5.26316e-05	5.26302e-05
5	C1000	LTM	prev5	yes	SPACox	5e-07	19000	0	0	0
5	C1000	LTM	prev5	yes	SPACox	5e-08	19000	0	0	0
6	C1000	LTM	prev5	yes	linear	0.05	19000	933	0.0491053	0.00156767
6	C1000	LTM	prev5	yes	linear	0.005	19000	80	0.00421053	0.000469759
6	C1000	LTM	prev5	yes	linear	0.0005	19000	13	0.000684211	0.000189701
6	C1000	LTM	prev5	yes	linear	5e-05	19000	3	0.000157895	9.11534e-05
6	C1000	LTM	prev5	yes	linear	5e-06	19000	0	0	0
6	C1000	LTM	prev5	yes	linear	5e-07	19000	0	0	0
6	C1000	LTM	prev5	yes	linear	5e-08	19000	0	0	0
6	C1000	LTM	prev5	yes	SPACox	0.05	19000	960	0.0505263	0.001589
6	C1000	LTM	prev5	yes	SPACox	0.005	19000	98	0.00515789	0.000519681
6	C1000	LTM	prev5	yes	SPACox	0.0005	19000	7	0.000368421	0.000139224
6	C1000	LTM	prev5	yes	SPACox	5e-05	19000	1	5.26316e-05	5.26302e-05
6	C1000	LTM	prev5	yes	SPACox	5e-06	19000	1	5.26316e-05	5.26302e-05
6	C1000	LTM	prev5	yes	SPACox	5e-07	19000	0	0	0
6	C1000	LTM	prev5	yes	SPACox	5e-08	19000	0	0	0
7	C1000	LTM	prev5	yes	linear	0.05	19000	896	0.0471579	0.00153784
7	C1000	LTM	prev5	yes	linear	0.005	19000	86	0.00452632	0.000486979
7	C1000	LTM	prev5	yes	linear	0.0005	19000	9	0.000473684	0.000157857
7	C1000	LTM	prev5	yes	linear	5e-05	19000	2	0.000105263	7.44284e-05
7	C1000	LTM	prev5	yes	linear	5e-06	19000	0	0	0
7	C1000	LTM	prev5	yes	linear	5e-07	19000	0	0	0
7	C1000	LTM	prev5	yes	linear	5e-08	19000	0	0	0
7	C1000	LTM	prev5	yes	SPACox	0.05	19000	904	0.0475789	0.00154435
7	C1000	LTM	prev5	yes	SPACox	0.005	19000	69	0.00363158	0.000436396
7	C1000	LTM	prev5	yes	SPACox	0.0005	19000	8	0.000421053	0.000148833
7	C1000	LTM	prev5	yes	SPACox	5e-05	19000	1	5.26316e-05	5.26302e-05
7	C1000	LTM	prev5	yes	SPACox	5e-06	19000	0	0	0
7	C1000	LTM	prev5	yes	SPACox	5e-07	19000	0	0	0
7	C1000	LTM	prev5	yes	SPACox	5e-08	19000	0	0	0
8	C1000	LTM	prev5	yes	linear	0.05	19000	955	0.0502632	0.00158507
8	C1000	LTM	prev5	yes	linear	0.005	19000	74	0.00389474	0.000451871
8	C1000	LTM	prev5	yes	linear	0.0005	19000	10	0.000526316	0.000166392
8	C1000	LTM	prev5	yes	linear	5e-05	19000	1	5.26316e-05	5.26302e-05
8	C1000	LTM	prev5	yes	linear	5e-06	19000	0	0	0
8	C1000	LTM	prev5	yes	linear	5e-07	19000	0	0	0
8	C1000	LTM	prev5	yes	linear	5e-08	19000	0	0	0
8	C1000	LTM	prev5	yes	SPACox	0.05	19000	952	0.0501053	0.00158271
8	C1000	LTM	prev5	yes	SPACox	0.005	19000	98	0.00515789	0.000519681
8	C1000	LTM	prev5	yes	SPACox	0.0005	19000	5	0.000263158	0.000117672
8	C1000	LTM	prev5	yes	SPACox	5e-05	19000	0	0	0
8	C1000	LTM	prev5	yes	SPACox	5e-06	19000	0	0	0
8	C1000	LTM	prev5	yes	SPACox	5e-07	19000	0	0	0
8	C1000	LTM	prev5	yes	SPACox	5e-08	19000	0	0	0
9	C1000	LTM	prev5	yes	linear	0.05	19000	907	0.0477368	0.00154678
9	C1000	LTM	prev5	yes	linear	0.005	19000	94	0.00494737	0.000509018
9	C1000	LTM	prev5	yes	linear	0.0005	19000	7	0.000368421	0.000139224
9	C1000	LTM	prev5	yes	linear	5e-05	19000	0	0	0
9	C1000	LTM	prev5	yes	linear	5e-06	19000	0	0	0
9	C1000	LTM	prev5	yes	linear	5e-07	19000	0	0	0
9	C1000	LTM	prev5	yes	linear	5e-08	19000	0	0	0
9	C1000	LTM	prev5	yes	SPACox	0.05	19000	880	0.0463158	0.00152472
9	C1000	LTM	prev5	yes	SPACox	0.005	19000	92	0.00484211	0.000503601
9	C1000	LTM	prev5	yes	SPACox	0.0005	19000	10	0.000526316	0.000166392
9	C1000	LTM	prev5	yes	SPACox	5e-05	19000	1	5.26316e-05	5.26302e-05
9	C1000	LTM	prev5	yes	SPACox	5e-06	19000	0	0	0
9	C1000	LTM	prev5	yes	SPACox	5e-07	19000	0	0	0
9	C1000	LTM	prev5	yes	SPACox	5e-08	19000	0	0	0
10	C1000	LTM	prev5	yes	linear	0.05	19000	949	0.0499474	0.00158035
10	C1000	LTM	prev5	yes	linear	0.005	19000	104	0.00547368	0.000535268
10	C1000	LTM	prev5	yes	linear	0.0005	19000	10	0.000526316	0.000166392
10	C1000	LTM	prev5	yes	linear	5e-05	19000	2	0.000105263	7.44284e-05
10	C1000	LTM	prev5	yes	linear	5e-06	19000	0	0	0
10	C1000	LTM	prev5	yes	linear	5e-07	19000	0	0	0
10	C1000	LTM	prev5	yes	linear	5e-08	19000	0	0	0
10	C1000	LTM	prev5	yes	SPACox	0.05	19000	989	0.0520526	0.00161152
10	C1000	LTM	prev5	yes	SPACox	0.005	19000	103	0.00542105	0.000532702
10	C1000	LTM	prev5	yes	SPACox	0.0005	19000	6	0.000315789	0.0001289
10	C1000	LTM	prev5	yes	SPACox	5e-05	19000	1	5.26316e-05	5.26302e-05
10	C1000	LTM	prev5	yes	SPACox	5e-06	19000	0	0	0
10	C1000	LTM	prev5	yes	SPACox	5e-07	19000	0	0	0
10	C1000	LTM	prev5	yes	SPACox	5e-08	19000	0	0	0
1	C1000	LTM	prev50	no	linear	0.05	19000	986	0.0518947	0.00160921
1	C1000	LTM	prev50	no	linear	0.005	19000	106	0.00557895	0.000540362
1	C1000	LTM	prev50	no	linear	0.0005	19000	7	0.000368421	0.000139224
1	C1000	LTM	prev50	no	linear	5e-05	19000	2	0.000105263	7.44284e-05
1	C1000	LTM	prev50	no	linear	5e-06	19000	0	0	0
1	C1000	LTM	prev50	no	linear	5e-07	19000	0	0	0
1	C1000	LTM	prev50	no	linear	5e-08	19000	0	0	0
1	C1000	LTM	prev50	no	SPACox	0.05	19000	952	0.0501053	0.00158271
1	C1000	LTM	prev50	no	SPACox	0.005	19000	102	0.00536842	0.000530124
1	C1000	LTM	prev50	no	SPACox	0.0005	19000	13	0.000684211	0.000189701
1	C1000	LTM	prev50	no	SPACox	5e-05	19000	1	5.26316e-05	5.26302e-05
1	C1000	LTM	prev50	no	SPACox	5e-06	19000	0	0	0
1	C1000	LTM	prev50	no	SPACox	5e-07	19000	0	0	0
1	C1000	LTM	prev50	no	SPACox	5e-08	19000	0	0	0
2	C1000	LTM	prev50	no	linear	0.05	19000	1005	0.0528947	0.00162379
2	C1000	LTM	prev50	no	linear	0.005	19000	116	0.00610526	0.000565126
2	C1000	LTM	prev50	no	linear	0.0005	19000	17	0.000894737	0.000216908
2	C1000	LTM	prev50	no	linear	5e-05	19000	4	0.000210526	0.000105252
2	C1000	LTM	prev50	no	linear	5e-06	19000	0	0	0
2	C1000	LTM	prev50	no	linear	5e-07	19000	0	0	0
2	C1000	LTM	prev50	no	linear	5e-08	19000	0	0	0
2	C1000	LTM	prev50	no	SPACox	0.05	19000	944	0.0496842	0.0015764
2	C1000	LTM	prev50	no	SPACox	0.005	19000	101	0.00531579	0.000527533
2	C1000	LTM	prev50	no	SPACox	0.0005	19000	13	0.000684211	0.000189701
2	C1000	LTM	prev50	no	SPACox	5e-05	19000	1	5.26316e-05	5.26302e-05
2	C1000	LTM	prev50	no	SPACox	5e-06	19000	0	0	0
2	C1000	LTM	prev50	no	SPACox	5e-07	19000	0	0	0
2	C1000	LTM	prev50	no	SPACox	5e-08	19000	0	0	0
3	C1000	LTM	prev50	no	linear	0.05	19000	932	0.0490526	0.00156687
3	C1000	LTM	prev50	no	linear	0.005	19000	74	0.00389474	0.000451871
3	C1000	LTM	prev50	no	linear	0.0005	19000	10	0.000526316	0.000166392
3	C1000	LTM	prev50	no	linear	5e-05	19000	2	0.000105263	7.44284e-05
3	C1000	LTM	prev50	no	linear	5e-06	19000	0	0	0
3	C1000	LTM	prev50	no	linear	5e-07	19000	0	0	0
3	C1000	LTM	prev50	no	linear	5e-08	19000	0	0	0
3	C1000	LTM	prev50	no	SPACox	0.05	19000	927	0.0487895	0.00156288
3	C1000	LTM	prev50	no	SPACox	0.005	19000	109	0.00573684	0.000547911
3	C1000	LTM	prev50	no	SPACox	0.0005	19000	9	0.000473684	0.000157857
3	C1000	LTM	prev50	no	SPACox	5e-05	19000	1	5.26316e-05	5.26302e-05
3	C1000	LTM	prev50	no	SPACox	5e-06	19000	0	0	0
3	C1000	LTM	prev50	no	SPACox	5e-07	19000	0	0	0
3	C1000	LTM	prev50	no	SPACox	5e-08	19000	0	0	0
4	C1000	LTM	prev50	no	linear	0.05	19000	953	0.0501579	0.0015835
4	C1000	LTM	prev50	no	linear	0.005	19000	111	0.00584211	0.000552886
4	C1000	LTM	prev50	no	linear	0.0005	19000	11	0.000578947	0.000174509
4	C1000	LTM	prev50	no	linear	5e-05	19000	1	5.26316e-05	5.26302e-05
4	C1000	LTM	prev50	no	linear	5e-06	19000	0	0	0
4	C1000	LTM	prev50	no	linear	5e-07	19000	0	0	0
4	C1000	LTM	prev50	no	linear	5e-08	19000	0	0	0
4	C1000	LTM	prev50	no	SPACox	0.05	19000	920	0.0484211	0.00155727
4	C1000	LTM	prev50	no	SPACox	0.005	19000	95	0.005	0.000511705
4	C1000	LTM	prev50	no	SPACox	0.0005	19000	11	0.000578947	0.000174509
4	C1000	LTM	prev50	no	SPACox	5e-05	19000	0	0	0
4	C1000	LTM	prev50	no	SPACox	5e-06	19000	0	0	0
4	C1000	LTM	prev50	no	SPACox	5e-07	19000	0	0	0
4	C1000	LTM	prev50	no	SPACox	5e-08	19000	0	0	0
5	C1000	LTM	prev50	no	linear	0.05	19000	948	0.0498947	0.00157956
5	C1000	LTM	prev50	no	linear	0.005	19000	97	0.00510526	0.000517036
5	C1000	LTM	prev50	no	linear	0.0005	19000	11	0.000578947	0.000174509
5	C1000	LTM	prev50	no	linear	5e-05	19000	0	0	0
5	C1000	LTM	prev50	no	linear	5e-06	19000	0	0	0
5	C1000	LTM	prev50	no	linear	5e-07	19000	0	0	0
5	C1000	LTM	prev50	no	linear	5e-08	19000	0	0	0
5	C1000	LTM	prev50	no	SPACox	0.05	19000	927	0.0487895	0.00156288
5	C1000	LTM	prev50	no	SPACox	0.005	19000	83	0.00436842	0.000478448
5	C1000	LTM	prev50	no	SPACox	0.0005	19000	9	0.000473684	0.000157857
5	C1000	LTM	prev50	no	SPACox	5e-05	19000	1	5.26316e-05	5.26302e-05
5	C1000	LTM	prev50	no	SPACox	5e-06	19000	0	0	0
5	C1000	LTM	prev50	no	SPACox	5e-07	19000	0	0	0
5	C1000	LTM	prev50	no	SPACox	5e-08	19000	0	0	0
6	C1000	LTM	prev50	no	linear	0.05	19000	904	0.0475789	0.00154435
6	C1000	LTM	prev50	no	linear	0.005	19000	90	0.00473684	0.000498123
6	C1000	LTM	prev50	no	linear	0.0005	19000	10	0.000526316	0.000166392
6	C1000	LTM	prev50	no	linear	5e-05	19000	1	5.26316e-05	5.26302e-05
6	C1000	LTM	prev50	no	linear	5e-06	19000	1	5.26316e-05	5.26302e-05
6	C1000	LTM	prev50	no	linear	5e-07	19000	0	0	0
6	C1000	LTM	prev50	no	linear	5e-08	19000	0	0	0
6	C1000	LTM	prev50	no	SPACox	0.05	19000	911	0.0479474	0.00155002
6	C1000	LTM	prev50	no	SPACox	0.005	19000	98	0.00515789	0.000519681
6	C1000	LTM	prev50	no	SPACox	0.0005	19000	12	0.000631579	0.000182264
6	C1000	LTM	prev50	no	SPACox	5e-05	19000	2	0.000105263	7.44284e-05
6	C1000	LTM	prev50	no	SPACox	5e-06	19000	0	0	0
6	C1000	LTM	prev50	no	SPACox	5e-07	19000	0	0	0
6	C1000	LTM	prev50	no	SPACox	5e-08	19000	0	0	0
7	C1000	LTM	prev50	no	linear	0.05	19000	952	0.0501053	0.00158271
7	C1000	LTM	prev50	no	linear	0.005	19000	91	0.00478947	0.000500869
7	C1000	LTM	prev50	no	linear	0.0005	19000	14	0.000736842	0.000196857
7	C1000	LTM	prev50	no	linear	5e-05	19000	2	0.000105263	7.44284e-05
7	C1000	LTM	prev50	no	linear	5e-06	19000	1	5.26316e-05	5.26302e-05
7	C1000	LTM	prev50	no	linear	5e-07	19000	0	0	0
7	C1000	LTM	prev50	no	linear	5e-08	19000	0	0	0
7	C1000	LTM	prev50	no	SPACox	0.05	19000	940	0.0494737	0.00157323
7	C1000	LTM	prev50	no	SPACox	0.005	19000	98	0.00515789	0.000519681
7	C1000	LTM	prev50	no	SPACox	0.0005	19000	9	0.000473684	0.000157857
7	C1000	LTM	prev50	no	SPACox	5e-05	19000	0	0	0
7	C1000	LTM	prev50	no	SPACox	5e-06	19000	0	0	0
7	C1000	LTM	prev50	no	SPACox	5e-07	19000	0	0	0
7	C1000	LTM	prev50	no	SPACox	5e-08	19000	0	0	0
8	C1000	LTM	prev50	no	linear	0.05	19000	951	0.0500526	0.00158193
8	C1000	LTM	prev50	no	linear	0.005	19000	84	0.00442105	0.000481309
8	C1000	LTM	prev50	no	linear	0.0005	19000	6	0.000315789	0.0001289
8	C1000	LTM	prev50	no	linear	5e-05	19000	0	0	0
8	C1000	LTM	prev50	no	linear	5e-06	19000	0	0	0
8	C1000	LTM	prev50	no	linear	5e-07	19000	0	0	0
8	C1000	LTM	prev50	no	linear	5e-08	19000	0	0	0
8	C1000	LTM	prev50	no	SPACox	0.05	19000	921	0.0484737	0.00155807
8	C1000	LTM	prev50	no	SPACox	0.005	19000	94	0.00494737	0.000509018
8	C1000	LTM	prev50	no	SPACox	0.0005	19000	4	0.000210526	0.000105252
8	C1000	LTM	prev50	no	SPACox	5e-05	19000	1	5.26316e-05	5.26302e-05
8	C1000	LTM	prev50	no	SPACox	5e-06	19000	0	0	0
8	C1000	LTM	prev50	no	SPACox	5e-07	19000	0	0	0
8	C1000	LTM	prev50	no	SPACox	5e-08	19000	0	0	0
9	C1000	LTM	prev50	no	linear	0.05	19000	937	0.0493158	0.00157085
9	C1000	LTM	prev50	no	linear	0.005	19000	98	0.00515789	0.000519681
9	C1000	LTM	prev50	no	linear	0.0005	19000	10	0.000526316	0.000166392
9	C1000	LTM	prev50	no	linear	5e-05	19000	0	0	0
9	C1000	LTM	prev50	no	linear	5e-06	19000	0	0	0
9	C1000	LTM	prev50	no	linear	5e-07	19000	0	0	0
9	C1000	LTM	prev50	no	linear	5e-08	19000	0	0	0
9	C1000	LTM	prev50	no	SPACox	0.05	19000	955	0.0502632	0.00158507
9	C1000	LTM	prev50	no	SPACox	0.005	19000	85	0.00447368	0.000484153
9	C1000	LTM	prev50	no	SPACox	0.0005	19000	8	0.000421053	0.000148833
9	C1000	LTM	prev50	no	SPACox	5e-05	19000	2	0.000105263	7.44284e-05
9	C1000	LTM	prev50	no	SPACox	5e-06	19000	0	0	0
9	C1000	LTM	prev50	no	SPACox	5e-07	19000	0	0	0
9	C1000	LTM	prev50	no	SPACox	5e-08	19000	0	0	0
10	C1000	LTM	prev50	no	linear	0.05	19000	965	0.0507895	0.00159291
10	C1000	LTM	prev50	no	linear	0.005	19000	108	0.00568421	0.000545407
10	C1000	LTM	prev50	no	linear	0.0005	19000	10	0.000526316	0.000166392
10	C1000	LTM	prev50	no	linear	5e-05	19000	1	5.26316e-05	5.26302e-05
10	C1000	LTM	prev50	no	linear	5e-06	19000	1	5.26316e-05	5.26302e-05
10	C1000	LTM	prev50	no	linear	5e-07	19000	0	0	0
10	C1000	LTM	prev50	no	linear	5e-08	19000	0	0	0
10	C1000	LTM	prev50	no	SPACox	0.05	19000	960	0.0505263	0.001589
10	C1000	LTM	prev50	no	SPACox	0.005	19000	85	0.00447368	0.000484153
10	C1000	LTM	prev50	no	SPACox	0.0005	19000	7	0.000368421	0.000139224
10	C1000	LTM	prev50	no	SPACox	5e-05	19000	0	0	0
10	C1000	LTM	prev50	no	SPACox	5e-06	19000	0	0	0
10	C1000	LTM	prev50	no	SPACox	5e-07	19000	0	0	0
10	C1000	LTM	prev50	no	SPACox	5e-08	19000	0	0	0
1	C1000	LTM	prev50	yes	linear	0.05	19000	950	0.05	0.00158114
1	C1000	LTM	prev50	yes	linear	0.005	19000	91	0.00478947	0.000500869
1	C1000	LTM	prev50	yes	linear	0.0005	19000	9	0.000473684	0.000157857
1	C1000	LTM	prev50	yes	linear	5e-05	19000	1	5.26316e-05	5.26302e-05
1	C1000	LTM	prev50	yes	linear	5e-06	19000	0	0	0
1	C1000	LTM	prev50	yes	linear	5e-07	19000	0	0	0
1	C1000	LTM	prev50	yes	linear	5e-08	19000	0	0	0
1	C1000	LTM	prev50	yes	SPACox	0.05	19000	989	0.0520526	0.00161152
1	C1000	LTM	prev50	yes	SPACox	0.005	19000	91	0.00478947	0.000500869
1	C1000	LTM	prev50	yes	SPACox	0.0005	19000	6	0.000315789	0.0001289
1	C1000	LTM	prev50	yes	SPACox	5e-05	19000	0	0	0
1	C1000	LTM	prev50	yes	SPACox	5e-06	19000	0	0	0
1	C1000	LTM	prev50	yes	SPACox	5e-07	19000	0	0	0
1	C1000	LTM	prev50	yes	SPACox	5e-08	19000	0	0	0
2	C1000	LTM	prev50	yes	linear	0.05	19000	913	0.0480526	0.00155163
2	C1000	LTM	prev50	yes	linear	0.005	19000	100	0.00526316	0.000524929
2	C1000	LTM	prev50	yes	linear	0.0005	19000	13	0.000684211	0.000189701
2	C1000	LTM	prev50	yes	linear	5e-05	19000	0	0	0
2	C1000	LTM	prev50	yes	linear	5e-06	19000	0	0	0
2	C1000	LTM	prev50	yes	linear	5e-07	19000	0	0	0
2	C1000	LTM	prev50	yes	linear	5e-08	19000	0	0	0
2	C1000	LTM	prev50	yes	SPACox	0.05	19000	946	0.0497895	0.00157798
2	C1000	LTM	prev50	yes	SPACox	0.005	19000	85	0.00447368	0.000484153
2	C1000	LTM	prev50	yes	SPACox	0.0005	19000	6	0.000315789	0.0001289
2	C1000	LTM	prev50	yes	SPACox	5e-05	19000	1	5.26316e-05	5.26302e-05
2	C1000	LTM	prev50	yes	SPACox	5e-06	19000	0	0	0
2	C1000	LTM	prev50	yes	SPACox	5e-07	19000	0	0	0
2	C1000	LTM	prev50	yes	SPACox	5e-08	19000	0	0	0
3	C1000	LTM	prev50	yes	linear	0.05	19000	1028	0.0541053	0.00164121
3	C1000	LTM	prev50	yes	linear	0.005	19000	115	0.00605263	0.0005627
3	C1000	LTM	prev50	yes	linear	0.0005	19000	16	0.000842105	0.000210438
3	C1000	LTM	prev50	yes	linear	5e-05	19000	1	5.26316e-05	5.26302e-05
3	C1000	LTM	prev50	yes	linear	5e-06	19000	0	0	0
3	C1000	LTM	prev50	yes	linear	5e-07	19000	0	0	0
3	C1000	LTM	prev50	yes	linear	5e-08	19000	0	0	0
3	C1000	LTM	prev50	yes	SPACox	0.05	19000	959	0.0504737	0.00158821
3	C1000	LTM	prev50	yes	SPACox	0.005	19000	100	0.00526316	0.000524929
3	C1000	LTM	prev50	yes	SPACox	0.0005	19000	9	0.000473684	0.000157857
3	C1000	LTM	prev50	yes	SPACox	5e-05	19000	0	0	0
3	C1000	LTM	prev50	yes	SPACox	5e-06	19000	0	0	0
3	C1000	LTM	prev50	yes	SPACox	5e-07	19000	0	0	0
3	C1000	LTM	prev50	yes	SPACox	5e-08	19000	0	0	0
4	C1000	LTM	prev50	yes	linear	0.05	19000	946	0.0497895	0.00157798
4	C1000	LTM	prev50	yes	linear	0.005	19000	111	0.00584211	0.000552886
4	C1000	LTM	prev50	yes	linear	0.0005	19000	10	0.000526316	0.000166392
4	C1000	LTM	prev50	yes	linear	5e-05	19000	1	5.26316e-05	5.26302e-05
4	C1000	LTM	prev50	yes	linear	5e-06	19000	0	0	0
4	C1000	LTM	prev50	yes	linear	5e-07	19000	0	0	0
4	C1000	LTM	prev50	yes	linear	5e-08	19000	0	0	0
4	C1000	LTM	prev50	yes	SPACox	0.05	19000	924	0.0486316	0.00156047
4	C1000	LTM	prev50	yes	SPACox	0.005	19000	91	0.00478947	0.000500869
4	C1000	LTM	prev50	yes	SPACox	0.0005	19000	7	0.000368421	0.000139224
4	C1000	LTM	prev50	yes	SPACox	5e-05	19000	1	5.26316e-05	5.26302e-05
4	C1000	LTM	prev50	yes	SPACox	5e-06	19000	0	0	0
4	C1000	LTM	prev50	yes	SPACox	5e-07	19000	0	0	0
4	C1000	LTM	prev50	yes	SPACox	5e-08	19000	0	0	0
5	C1000	LTM	prev50	yes	linear	0.05	19000	904	0.0475789	0.00154435
5	C1000	LTM	prev50	yes	linear	0.005	19000	83	0.00436842	0.000478448
5	C1000	LTM	prev50	yes	linear	0.0005	19000	4	0.000210526	0.000105252
5	C1000	LTM	prev50	yes	linear	5e-05	19000	1	5.26316e-05	5.26302e-05
5	C1000	LTM	prev50	yes	linear	5e-06	19000	0	0	0
5	C1000	LTM	prev50	yes	linear	5e-07	19000	0	0	0
5	C1000	LTM	prev50	yes	linear	5e-08	19000	0	0	0
5	C1000	LTM	prev50	yes	SPACox	0.05	19000	931	0.049	0.00156607
5	C1000	LTM	prev50	yes	SPACox	0.005	19000	86	0.00452632	0.000486979
5	C1000	LTM	prev50	yes	SPACox	0.0005	19000	7	0.000368421	0.000139224
5	C1000	LTM	prev50	yes	SPACox	5e-05	19000	1	5.26316e-05	5.26302e-05
5	C1000	LTM	prev50	yes	SPACox	5e-06	19000	0	0	0
5	C1000	LTM	prev50	yes	SPACox	5e-07	19000	0	0	0
5	C1000	LTM	prev50	yes	SPACox	5e-08	19000	0	0	0
6	C1000	LTM	prev50	yes	linear	0.05	19000	957	0.0503684	0.00158665
6	C1000	LTM	prev50	yes	linear	0.005	19000	106	0.00557895	0.000540362
6	C1000	LTM	prev50	yes	linear	0.0005	19000	12	0.000631579	0.000182264
6	C1000	LTM	prev50	yes	linear	5e-05	19000	1	5.26316e-05	5.26302e-05
6	C1000	LTM	prev50	yes	linear	5e-06	19000	0	0	0
6	C1000	LTM	prev50	yes	linear	5e-07	19000	0	0	0
6	C1000	LTM	prev50	yes	linear	5e-08	19000	0	0	0
6	C1000	LTM	prev50	yes	SPACox	0.05	19000	984	0.0517895	0.00160767
6	C1000	LTM	prev50	yes	SPACox	0.005	19000	112	0.00589474	0.000555356
6	C1000	LTM	prev50	yes	SPACox	0.0005	19000	8	0.000421053	0.000148833
6	C1000	LTM	prev50	yes	SPACox	5e-05	19000	1	5.26316e-05	5.26302e-05
6	C1000	LTM	prev50	yes	SPACox	5e-06	19000	0	0	0
6	C1000	LTM	prev50	yes	SPACox	5e-07	19000	0	0	0
6	C1000	LTM	prev50	yes	SPACox	5e-08	19000	0	0	0
7	C1000	LTM	prev50	yes	linear	0.05	19000	1034	0.0544211	0.00164572
7	C1000	LTM	prev50	yes	linear	0.005	19000	107	0.00563158	0.00054289
7	C1000	LTM	prev50	yes	linear	0.0005	19000	15	0.000789474	0.000203761
7	C1000	LTM	prev50	yes	linear	5e-05	19000	0	0	0
7	C1000	LTM	prev50	yes	linear	5e-06	19000	0	0	0
7	C1000	LTM	prev50	yes	linear	5e-07	19000	0	0	0
7	C1000	LTM	prev50	yes	linear	5e-08	19000	0	0	0
7	C1000	LTM	prev50	yes	SPACox	0.05	19000	980	0.0515789	0.00160458
7	C1000	LTM	prev50	yes	SPACox	0.005	19000	106	0.00557895	0.000540362
7	C1000	LTM	prev50	yes	SPACox	0.0005	19000	12	0.000631579	0.000182264
7	C1000	LTM	prev50	yes	SPACox	5e-05	19000	1	5.26316e-05	5.26302e-05
7	C1000	LTM	prev50	yes	SPACox	5e-06	19000	0	0	0
7	C1000	LTM	prev50	yes	SPACox	5e-07	19000	0	0	0
7	C1000	LTM	prev50	yes	SPACox	5e-08	19000	0	0	0
8	C1000	LTM	prev50	yes	linear	0.05	19000	959	0.0504737	0.00158821
8	C1000	LTM	prev50	yes	linear	0.005	19000	84	0.00442105	0.000481309
8	C1000	LTM	prev50	yes	linear	0.0005	19000	4	0.000210526	0.000105252
8	C1000	LTM	prev50	yes	linear	5e-05	19000	0	0	0
8	C1000	LTM	prev50	yes	linear	5e-06	19000	0	0	0
8	C1000	LTM	prev50	yes	linear	5e-07	19000	0	0	0
8	C1000	LTM	prev50	yes	linear	5e-08	19000	0	0	0
8	C1000	LTM	prev50	yes	SPACox	0.05	19000	947	0.0498421	0.00157877
8	C1000	LTM	prev50	yes	SPACox	0.005	19000	104	0.00547368	0.000535268
8	C1000	LTM	prev50	yes	SPACox	0.0005	19000	14	0.000736842	0.000196857
8	C1000	LTM	prev50	yes	SPACox	5e-05	19000	2	0.000105263	7.44284e-05
8	C1000	LTM	prev50	yes	SPACox	5e-06	19000	1	5.26316e-05	5.26302e-05
8	C1000	LTM	prev50	yes	SPACox	5e-07	19000	0	0	0
8	C1000	LTM	prev50	yes	SPACox	5e-08	19000	0	0	0
9	C1000	LTM	prev50	yes	linear	0.05	19000	922	0.0485263	0.00155887
9	C1000	LTM	prev50	yes	linear	0.005	19000	85	0.00447368	0.000484153
9	C1000	LTM	prev50	yes	linear	0.0005	19000	10	0.000526316	0.000166392
9	C1000	LTM	prev50	yes	linear	5e-05	19000	1	5.26316e-05	5.26302e-05
9	C1000	LTM	prev50	yes	linear	5e-06	19000	0	0	0
9	C1000	LTM	prev50	yes	linear	5e-07	19000	0	0	0
9	C1000	LTM	prev50	yes	linear	5e-08	19000	0	0	0
9	C1000	LTM	prev50	yes	SPACox	0.05	19000	949	0.0499474	0.00158035
9	C1000	LTM	prev50	yes	SPACox	0.005	19000	86	0.00452632	0.000486979
9	C1000	LTM	prev50	yes	SPACox	0.0005	19000	6	0.000315789	0.0001289
9	C1000	LTM	prev50	yes	SPACox	5e-05	19000	0	0	0
9	C1000	LTM	prev50	yes	SPACox	5e-06	19000	0	0	0
9	C1000	LTM	prev50	yes	SPACox	5e-07	19000	0	0	0
9	C1000	LTM	prev50	yes	SPACox	5e-08	19000	0	0	0
10	C1000	LTM	prev50	yes	linear	0.05	19000	958	0.0504211	0.00158743
10	C1000	LTM	prev50	yes	linear	0.005	19000	85	0.00447368	0.000484153
10	C1000	LTM	prev50	yes	linear	0.0005	19000	7	0.000368421	0.000139224
10	C1000	LTM	prev50	yes	linear	5e-05	19000	2	0.000105263	7.44284e-05
10	C1000	LTM	prev50	yes	linear	5e-06	19000	0	0	0
10	C1000	LTM	prev50	yes	linear	5e-07	19000	0	0	0
10	C1000	LTM	prev50	yes	linear	5e-08	19000	0	0	0
10	C1000	LTM	prev50	yes	SPACox	0.05	19000	943	0.0496316	0.00157561
10	C1000	LTM	prev50	yes	SPACox	0.005	19000	106	0.00557895	0.000540362
10	C1000	LTM	prev50	yes	SPACox	0.0005	19000	15	0.000789474	0.000203761
10	C1000	LTM	prev50	yes	SPACox	5e-05	19000	2	0.000105263	7.44284e-05
10	C1000	LTM	prev50	yes	SPACox	5e-06	19000	1	5.26316e-05	5.26302e-05
10	C1000	LTM	prev50	yes	SPACox	5e-07	19000	0	0	0
10	C1000	LTM	prev50	yes	SPACox	5e-08	19000	0	0	0
1	C250	LTM	prev01	no	linear	0.05	19750	964	0.0488101	0.00153322
1	C250	LTM	prev01	no	linear	0.005	19750	93	0.00470886	0.000487135
1	C250	LTM	prev01	no	linear	0.0005	19750	10	0.000506329	0.000160075
1	C250	LTM	prev01	no	linear	5e-05	19750	0	0	0
1	C250	LTM	prev01	no	linear	5e-06	19750	0	0	0
1	C250	LTM	prev01	no	linear	5e-07	19750	0	0	0
1	C250	LTM	prev01	no	linear	5e-08	19750	0	0	0
1	C250	LTM	prev01	no	SPACox	0.05	19750	940	0.0475949	0.00151498
1	C250	LTM	prev01	no	SPACox	0.005	19750	98	0.00496203	0.000499995
1	C250	LTM	prev01	no	SPACox	0.0005	19750	5	0.000253165	0.000113204
1	C250	LTM	prev01	no	SPACox	5e-05	19750	0	0	0
1	C250	LTM	prev01	no	SPACox	5e-06	19750	0	0	0
1	C250	LTM	prev01	no	SPACox	5e-07	19750	0	0	0
1	C250	LTM	prev01	no	SPACox	5e-08	19750	0	0	0
2	C250	LTM	prev01	no	linear	0.05	19750	1033	0.0523038	0.00158423
2	C250	LTM	prev01	no	linear	0.005	19750	96	0.00486076	0.000494892
2	C250	LTM	prev01	no	linear	0.0005	19750	10	0.000506329	0.000160075
2	C250	LTM	prev01	no	linear	5e-05	19750	0	0	0
2	C250	LTM	prev01	no	linear	5e-06	19750	0	0	0
2	C250	LTM	prev01	no	linear	5e-07	19750	0	0	0
2	C250	LTM	prev01	no	linear	5e-08	19750	0	0	0
2	C250	LTM	prev01	no	SPACox	0.05	19750	1039	0.0526076	0.00158857
2	C250	LTM	prev01	no	SPACox	0.005	19750	98	0.00496203	0.000499995
2	C250	LTM	prev01	no	SPACox	0.0005	19750	9	0.000455696	0.000151864
2	C250	LTM	prev01	no	SPACox	5e-05	19750	1	5.06329e-05	5.06316e-05
2	C250	LTM	prev01	no	SPACox	5e-06	19750	0	0	0
2	C250	LTM	prev01	no	SPACox	5e-07	19750	0	0	0
2	C250	LTM	prev01	no	SPACox	5e-08	19750	0	0	0
3	C250	LTM	prev01	no	linear	0.05	19750	1016	0.051443	0.00157185
3	C250	LTM	prev01	no	linear	0.005	19750	93	0.00470886	0.000487135
3	C250	LTM	prev01	no	linear	0.0005	19750	17	0.000860759	0.000208675
3	C250	LTM	prev01	no	linear	5e-05	19750	0	0	0
3	C250	LTM	prev01	no	linear	5e-06	19750	0	0	0
3	C250	LTM	prev01	no	linear	5e-07	19750	0	0	0
3	C250	LTM	prev01	no	linear	5e-08	19750	0	0	0
3	C250	LTM	prev01	no	SPACox	0.05	19750	1012	0.0512405	0.00156892
3	C250	LTM	prev01	no	SPACox	0.005	19750	95	0.00481013	0.00049232
3	C250	LTM	prev01	no	SPACox	0.0005	19750	13	0.000658228	0.000182499
3	C250	LTM	prev01	no	SPACox	5e-05	19750	0	0	0
3	C250	LTM	prev01	no	SPACox	5e-06	19750	0	0	0
3	C250	LTM	prev01	no	SPACox	5e-07	19750	0	0	0
3	C250	LTM	prev01	no	SPACox	5e-08	19750	0	0	0
4	C250	LTM	prev01	no	linear	0.05	19750	1015	0.0513924	0.00157112
4	C250	LTM	prev01	no	linear	0.005	19750	106	0.00536709	0.000519897
4	C250	LTM	prev01	no	linear	0.0005	19750	5	0.000253165	0.000113204
4	C250	LTM	prev01	no	linear	5e-05	19750	2	0.000101266	7.16021e-05
4	C250	LTM	prev01	no	linear	5e-06	19750	1	5.06329e-05	5.06316e-05
4	C250	LTM	prev01	no	linear	5e-07	19750	0	0	0
4	C250	LTM	prev01	no	linear	5e-08	19750	0	0	0
4	C250	LTM	prev01	no	SPACox	0.05	19750	1019	0.0515949	0.00157404
4	C250	LTM	prev01	no	SPACox	0.005	19750	94	0.00475949	0.000489735
4	C250	LTM	prev01	no	SPACox	0.0005	19750	6	0.000303797	0.000124006
4	C250	LTM	prev01	no	SPACox	5e-05	19750	2	0.000101266	7.16021e-05
4	C250	LTM	prev01	no	SPACox	5e-06	19750	1	5.06329e-05	5.06316e-05
4	C250	LTM	prev01	no	SPACox	5e-07	19750	0	0	0
4	C250	LTM	prev01	no	SPACox	5e-08	19750	0	0	0
5	C250	LTM	prev01	no	linear	0.05	19750	965	0.0488608	0.00153398
5	C250	LTM	prev01	no	linear	0.005	19750	121	0.00612658	0.000555253
5	C250	LTM	prev01	no	linear	0.0005	19750	14	0.000708861	0.000189384
5	C250	LTM	prev01	no	linear	5e-05	19750	1	5.06329e-05	5.06316e-05
5	C250	LTM	prev01	no	linear	5e-06	19750	1	5.06329e-05	5.06316e-05
5	C250	LTM	prev01	no	linear	5e-07	19750	0	0	0
5	C250	LTM	prev01	no	linear	5e-08	19750	0	0	0
5	C250	LTM	prev01	no	SPACox	0.05	19750	993	0.0502785	0.00155491
5	C250	LTM	prev01	no	SPACox	0.005	19750	115	0.00582278	0.000541394
5	C250	LTM	prev01	no	SPACox	0.0005	19750	14	0.000708861	0.000189384
5	C250	LTM	prev01	no	SPACox	5e-05	19750	2	0.000101266	7.16021e-05
5	C250	LTM	prev01	no	SPACox	5e-06	19750	1	5.06329e-05	5.06316e-05
5	C250	LTM	prev01	no	SPACox	5e-07	19750	0	0	0
5	C250	LTM	prev01	no	SPACox	5e-08	19750	0	0	0
6	C250	LTM	prev01	no	linear	0.05	19750	964	0.0488101	0.00153322
6	C250	LTM	prev01	no	linear	0.005	19750	111	0.00562025	0.00053195
6	C250	LTM	prev01	no	linear	0.0005	19750	9	0.000455696	0.000151864
6	C250	LTM	prev01	no	linear	5e-05	19750	1	5.06329e-05	5.06316e-05
6	C250	LTM	prev01	no	linear	5e-06	19750	0	0	0
6	C250	LTM	prev01	no	linear	5e-07	19750	0	0	0
6	C250	LTM	prev01	no	linear	5e-08	19750	0	0	0
6	C250	LTM	prev01	no	SPACox	0.05	19750	977	0.0494684	0.00154299
6	C250	LTM	prev01	no	SPACox	0.005	19750	99	0.00501266	0.000502527
6	C250	LTM	prev01	no	SPACox	0.0005	19750	9	0.000455696	0.000151864
6	C250	LTM	prev01	no	SPACox	5e-05	19750	0	0	0
6	C250	LTM	prev01	no	SPACox	5e-06	19750	0	0	0
6	C250	LTM	prev01	no	SPACox	5e-07	19750	0	0	0
6	C250	LTM	prev01	no	SPACox	5e-08	19750	0	0	0
7	C250	LTM	prev01	no	linear	0.05	19750	974	0.0493165	0.00154074
7	C250	LTM	prev01	no	linear	0.005	19750	98	0.00496203	0.000499995
7	C250	LTM	prev01	no	linear	0.0005	19750	10	0.000506329	0.000160075
7	C250	LTM	prev01	no	linear	5e-05	19750	1	5.06329e-05	5.06316e-05
7	C250	LTM	prev01	no	linear	5e-06	19750	0	0	0
7	C250	LTM	prev01	no	linear	5e-07	19750	0	0	0
7	C250	LTM	prev01	no	linear	5e-08	19750	0	0	0
7	C250	LTM	prev01	no	SPACox	0.05	19750	988	0.0500253	0.0015512
7	C250	LTM	prev01	no	SPACox	0.005	19750	92	0.00465823	0.000484521
7	C250	LTM	prev01	no	SPACox	0.0005	19750	8	0.000405063	0.000143182
7	C250	LTM	prev01	no	SPACox	5e-05	19750	1	5.06329e-05	5.06316e-05
7	C250	LTM	prev01	no	SPACox	5e-06	19750	0	0	0
7	C250	LTM	prev01	no	SPACox	5e-07	19750	0	0	0
7	C250	LTM	prev01	no	SPACox	5e-08	19750	0	0	0
8	C250	LTM	prev01	no	linear	0.05	19750	1007	0.0509873	0.00156525
8	C250	LTM	prev01	no	linear	0.005	19750	94	0.00475949	0.000489735
8	C250	LTM	prev01	no	linear	0.0005	19750	10	0.000506329	0.000160075
8	C250	LTM	prev01	no	linear	5e-05	19750	1	5.06329e-05	5.06316e-05
8	C250	LTM	prev01	no	linear	5e-06	19750	0	0	0
8	C250	LTM	prev01	no	linear	5e-07	19750	0	0	0
8	C250	LTM	prev01	no	linear	5e-08	19750	0	0	0
8	C250	LTM	prev01	no	SPACox	0.05	19750	1006	0.0509367	0.00156451
8	C250	LTM	prev01	no	SPACox	0.005	19750	95	0.00481013	0.00049232
8	C250	LTM	prev01	no	SPACox	0.0005	19750	9	0.000455696	0.000151864
8	C250	LTM	prev01	no	SPACox	5e-05	19750	1	5.06329e-05	5.06316e-05
8	C250	LTM	prev01	no	SPACox	5e-06	19750	0	0	0
8	C250	LTM	prev01	no	SPACox	5e-07	19750	0	0	0
8	C250	LTM	prev01	no	SPACox	5e-08	19750	0	0	0
9	C250	LTM	prev01	no	linear	0.05	19750	982	0.0497215	0.00154673
9	C250	LTM	prev01	no	linear	0.005	19750	110	0.00556962	0.000529562
9	C250	LTM	prev01	no	linear	0.0005	19750	13	0.000658228	0.000182499
9	C250	LTM	prev01	no	linear	5e-05	19750	1	5.06329e-05	5.06316e-05
9	C250	LTM	prev01	no	linear	5e-06	19750	0	0	0
9	C250	LTM	prev01	no	linear	5e-07	19750	0	0	0
9	C250	LTM	prev01	no	linear	5e-08	19750	0	0	0
9	C250	LTM	prev01	no	SPACox	0.05	19750	979	0.0495696	0.00154449
9	C250	LTM	prev01	no	SPACox	0.005	19750	102	0.00516456	0.000510045
9	C250	LTM	prev01	no	SPACox	0.0005	19750	11	0.000556962	0.000167884
9	C250	LTM	prev01	no	SPACox	5e-05	19750	1	5.06329e-05	5.06316e-05
9	C250	LTM	prev01	no	SPACox	5e-06	19750	0	0	0
9	C250	LTM	prev01	no	SPACox	5e-07	19750	0	0	0
9	C250	LTM	prev01	no	SPACox	5e-08	19750	0	0	0
10	C250	LTM	prev01	no	linear	0.05	19750	971	0.0491646	0.00153849
10	C250	LTM	prev01	no	linear	0.005	19750	104	0.00526582	0.000514995
10	C250	LTM	prev01	no	linear	0.0005	19750	9	0.000455696	0.000151864
10	C250	LTM	prev01	no	linear	5e-05	19750	1	5.06329e-05	5.06316e-05
10	C250	LTM	prev01	no	linear	5e-06	19750	0	0	0
10	C250	LTM	prev01	no	linear	5e-07	19750	0	0	0
10	C250	LTM	prev01	no	linear	5e-08	19750	0	0	0
10	C250	LTM	prev01	no	SPACox	0.05	19750	990	0.0501266	0.00155269
10	C250	LTM	prev01	no	SPACox	0.005	19750	103	0.00521519	0.000512526
10	C250	LTM	prev01	no	SPACox	0.0005	19750	10	0.000506329	0.000160075
10	C250	LTM	prev01	no	SPACox	5e-05	19750	1	5.06329e-05	5.06316e-05
10	C250	LTM	prev01	no	SPACox	5e-06	19750	0	0	0
10	C250	LTM	prev01	no	SPACox	5e-07	19750	0	0	0
10	C250	LTM	prev01	no	SPACox	5e-08	19750	0	0	0
1	C250	LTM	prev01	yes	linear	0.05	19750	961	0.0486582	0.00153096
1	C250	LTM	prev01	yes	linear	0.005	19750	97	0.00491139	0.00049745
1	C250	LTM	prev01	yes	linear	0.0005	19750	11	0.000556962	0.000167884
1	C250	LTM	prev01	yes	linear	5e-05	19750	3	0.000151899	8.76921e-05
1	C250	LTM	prev01	yes	linear	5e-06	19750	0	0	0
1	C250	LTM	prev01	yes	linear	5e-07	19750	0	0	0
1	C250	LTM	prev01	yes	linear	5e-08	19750	0	0	0
1	C250	LTM	prev01	yes	SPACox	0.05	19750	983	0.0497722	0.00154747
1	C250	LTM	prev01	yes	SPACox	0.005	19750	95	0.00481013	0.00049232
1	C250	LTM	prev01	yes	SPACox	0.0005	19750	9	0.000455696	0.000151864
1	C250	LTM	prev01	yes	SPACox	5e-05	19750	0	0	0
1	C250	LTM	prev01	yes	SPACox	5e-06	19750	0	0	0
1	C250	LTM	prev01	yes	SPACox	5e-07	19750	0	0	0
1	C250	LTM	prev01	yes	SPACox	5e-08	19750	0	0	0
2	C250	LTM	prev01	yes	linear	0.05	19750	996	0.0504304	0.00155713
2	C250	LTM	prev01	yes	linear	0.005	19750	101	0.00511392	0.000507552
2	C250	LTM	prev01	yes	linear	0.0005	19750	7	0.00035443	0.000133938
2	C250	LTM	prev01	yes	linear	5e-05	19750	1	5.06329e-05	5.06316e-05
2	C250	LTM	prev01	yes	linear	5e-06	19750	0	0	0
2	C250	LTM	prev01	yes	linear	5e-07	19750	0	0	0
2	C250	LTM	prev01	yes	linear	5e-08	19750	0	0	0
2	C250	LTM	prev01	yes	SPACox	0.05	19750	1015	0.0513924	0.00157112
2	C250	LTM	prev01	yes	SPACox	0.005	19750	108	0.00546835	0.000524752
2	C250	LTM	prev01	yes	SPACox	0.0005	19750	8	0.000405063	0.000143182
2	C250	LTM	prev01	yes	SPACox	5e-05	19750	1	5.06329e-05	5.06316e-05
2	C250	LTM	prev01	yes	SPACox	5e-06	19750	0	0	0
2	C250	LTM	prev01	yes	SPACox	5e-07	19750	0	0	0
2	C250	LTM	prev01	yes	SPACox	5e-08	19750	0	0	0
3	C250	LTM	prev01	yes	linear	0.05	19750	1013	0.0512911	0.00156965
3	C250	LTM	prev01	yes	linear	0.005	19750	104	0.00526582	0.000514995
3	C250	LTM	prev01	yes	linear	0.0005	19750	12	0.000607595	0.000175344
3	C250	LTM	prev01	yes	linear	5e-05	19750	0	0	0
3	C250	LTM	prev01	yes	linear	5e-06	19750	0	0	0
3	C250	LTM	prev01	yes	linear	5e-07	19750	0	0	0
3	C250	LTM	prev01	yes	linear	5e-08	19750	0	0	0
3	C250	LTM	prev01	yes	SPACox	0.05	19750	989	0.0500759	0.00155194
3	C250	LTM	prev01	yes	SPACox	0.005	19750	89	0.00450633	0.000476592
3	C250	LTM	prev01	yes	SPACox	0.0005	19750	10	0.000506329	0.000160075
3	C250	LTM	prev01	yes	SPACox	5e-05	19750	0	0	0
3	C250	LTM	prev01	yes	SPACox	5e-06	19750	0	0	0
3	C250	LTM	prev01	yes	SPACox	5e-07	19750	0	0	0
3	C250	LTM	prev01	yes	SPACox	5e-08	19750	0	0	0
4	C250	LTM	prev01	yes	linear	0.05	19750	1048	0.0530633	0.00159505
4	C250	LTM	prev01	yes	linear	0.005	19750	104	0.00526582	0.000514995
4	C250	LTM	prev01	yes	linear	0.0005	19750	10	0.000506329	0.000160075
4	C250	LTM	prev01	yes	linear	5e-05	19750	0	0	0
4	C250	LTM	prev01	yes	linear	5e-06	19750	0	0	0
4	C250	LTM	prev01	yes	linear	5e-07	19750	0	0	0
4	C250	LTM	prev01	yes	linear	5e-08	19750	0	0	0
4	C250	LTM	prev01	yes	SPACox	0.05	19750	1045	0.0529114	0.00159289
4	C250	LTM	prev01	yes	SPACox	0.005	19750	113	0.00572152	0.000536693
4	C250	LTM	prev01	yes	SPACox	0.0005	19750	7	0.00035443	0.000133938
4	C250	LTM	prev01	yes	SPACox	5e-05	19750	0	0	0
4	C250	LTM	prev01	yes	SPACox	5e-06	19750	0	0	0
4	C250	LTM	prev01	yes	SPACox	5e-07	19750	0	0	0
4	C250	LTM	prev01	yes	SPACox	5e-08	19750	0	0	0
5	C250	LTM	prev01	yes	linear	0.05	19750	979	0.0495696	0.00154449
5	C250	LTM	prev01	yes	linear	0.005	19750	91	0.00460759	0.000481893
5	C250	LTM	prev01	yes	linear	0.0005	19750	11	0.000556962	0.000167884
5	C250	LTM	prev01	yes	linear	5e-05	19750	0	0	0
5	C250	LTM	prev01	yes	linear	5e-06	19750	0	0	0
5	C250	LTM	prev01	yes	linear	5e-07	19750	0	0	0
5	C250	LTM	prev01	yes	linear	5e-08	19750	0	0	0
5	C250	LTM	prev01	yes	SPACox	0.05	19750	967	0.048962	0.00153548
5	C250	LTM	prev01	yes	SPACox	0.005	19750	86	0.00435443	0.000468527
5	C250	LTM	prev01	yes	SPACox	0.0005	19750	7	0.00035443	0.000133938
5	C250	LTM	prev01	yes	SPACox	5e-05	19750	1	5.06329e-05	5.06316e-05
5	C250	LTM	prev01	yes	SPACox	5e-06	19750	0	0	0
5	C250	LTM	prev01	yes	SPACox	5e-07	19750	0	0	0
5	C250	LTM	prev01	yes	SPACox	5e-08	19750	0	0	0
6	C250	LTM	prev01	yes	linear	0.05	19750	939	0.0475443	0.00151422
6	C250	LTM	prev01	yes	linear	0.005	19750	93	0.00470886	0.000487135
6	C250	LTM	prev01	yes	linear	0.0005	19750	9	0.000455696	0.000151864
6	C250	LTM	prev01	yes	linear	5e-05	19750	0	0	0
6	C250	LTM	prev01	yes	linear	5e-06	19750	0	0	0
6	C250	LTM	prev01	yes	linear	5e-07	19750	0	0	0
6	C250	LTM	prev01	yes	linear	5e-08	19750	0	0	0
6	C250	LTM	prev01	yes	SPACox	0.05	19750	960	0.0486076	0.0015302
6	C250	LTM	prev01	yes	SPACox	0.005	19750	93	0.00470886	0.000487135
6	C250	LTM	prev01	yes	SPACox	0.0005	19750	12	0.000607595	0.000175344
6	C250	LTM	prev01	yes	SPACox	5e-05	19750	0	0	0
6	C250	LTM	prev01	yes	SPACox	5e-06	19750	0	0	0
6	C250	LTM	prev01	yes	SPACox	5e-07	19750	0	0	0
6	C250	LTM	prev01	yes	SPACox	5e-08	19750	0	0	0
7	C250	LTM	prev01	yes	linear	0.05	19750	997	0.050481	0.00155787
7	C250	LTM	prev01	yes	linear	0.005	19750	87	0.00440506	0.000471231
7	C250	LTM	prev01	yes	linear	0.0005	19750	8	0.000405063	0.000143182
7	C250	LTM	prev01	yes	linear	5e-05	19750	1	5.06329e-05	5.06316e-05
7	C250	LTM	prev01	yes	linear	5e-06	19750	0	0	0
7	C250	LTM	prev01	yes	linear	5e-07	19750	0	0	0
7	C250	LTM	prev01	yes	linear	5e-08	19750	0	0	0
7	C250	LTM	prev01	yes	SPACox	0.05	19750	969	0.0490633	0.00153699
7	C250	LTM	prev01	yes	SPACox	0.005	19750	103	0.00521519	0.000512526
7	C250	LTM	prev01	yes	SPACox	0.0005	19750	7	0.00035443	0.000133938
7	C250	LTM	prev01	yes	SPACox	5e-05	19750	0	0	0
7	C250	LTM	prev01	yes	SPACox	5e-06	19750	0	0	0
7	C250	LTM	prev01	yes	SPACox	5e-07	19750	0	0	0
7	C250	LTM	prev01	yes	SPACox	5e-08	19750	0	0	0
8	C250	LTM	prev01	yes	linear	0.05	19750	991	0.0501772	0.00155343
8	C250	LTM	prev01	yes	linear	0.005	19750	101	0.00511392	0.000507552
8	C250	LTM	prev01	yes	linear	0.0005	19750	12	0.000607595	0.000175344
8	C250	LTM	prev01	yes	linear	5e-05	19750	1	5.06329e-05	5.06316e-05
8	C250	LTM	prev01	yes	linear	5e-06	19750	1	5.06329e-05	5.06316e-05
8	C250	LTM	prev01	yes	linear	5e-07	19750	0	0	0
8	C250	LTM	prev01	yes	linear	5e-08	19750	0	0	0
8	C250	LTM	prev01	yes	SPACox	0.05	19750	966	0.0489114	0.00153473
8	C250	LTM	prev01	yes	SPACox	0.005	19750	111	0.00562025	0.00053195
8	C250	LTM	prev01	yes	SPACox	0.0005	19750	14	0.000708861	0.000189384
8	C250	LTM	prev01	yes	SPACox	5e-05	19750	0	0	0
8	C250	LTM	prev01	yes	SPACox	5e-06	19750	0	0	0
8	C250	LTM	prev01	yes	SPACox	5e-07	19750	0	0	0
8	C250	LTM	prev01	yes	SPACox	5e-08	19750	0	0	0
9	C250	LTM	prev01	yes	linear	0.05	19750	971	0.0491646	0.00153849
9	C250	LTM	prev01	yes	linear	0.005	19750	104	0.00526582	0.000514995
9	C250	LTM	prev01	yes	linear	0.0005	19750	12	0.000607595	0.000175344
9	C250	LTM	prev01	yes	linear	5e-05	19750	1	5.06329e-05	5.06316e-05
9	C250	LTM	prev01	yes	linear	5e-06	19750	0	0	0
9	C250	LTM	prev01	yes	linear	5e-07	19750	0	0	0
9	C250	LTM	prev01	yes	linear	5e-08	19750	0	0	0
9	C250	LTM	prev01	yes	SPACox	0.05	19750	989	0.0500759	0.00155194
9	C250	LTM	prev01	yes	SPACox	0.005	19750	100	0.00506329	0.000505046
9	C250	LTM	prev01	yes	SPACox	0.0005	19750	16	0.000810127	0.00020245
9	C250	LTM	prev01	yes	SPACox	5e-05	19750	2	0.000101266	7.16021e-05
9	C250	LTM	prev01	yes	SPACox	5e-06	19750	0	0	0
9	C250	LTM	prev01	yes	SPACox	5e-07	19750	0	0	0
9	C250	LTM	prev01	yes	SPACox	5e-08	19750	0	0	0
10	C250	LTM	prev01	yes	linear	0.05	19750	991	0.0501772	0.00155343
10	C250	LTM	prev01	yes	linear	0.005	19750	96	0.00486076	0.000494892
10	C250	LTM	prev01	yes	linear	0.0005	19750	10	0.000506329	0.000160075
10	C250	LTM	prev01	yes	linear	5e-05	19750	2	0.000101266	7.16021e-05
10	C250	LTM	prev01	yes	linear	5e-06	19750	1	5.06329e-05	5.06316e-05
10	C250	LTM	prev01	yes	linear	5e-07	19750	0	0	0
10	C250	LTM	prev01	yes	linear	5e-08	19750	0	0	0
10	C250	LTM	prev01	yes	SPACox	0.05	19750	990	0.0501266	0.00155269
10	C250	LTM	prev01	yes	SPACox	0.005	19750	101	0.00511392	0.000507552
10	C250	LTM	prev01	yes	SPACox	0.0005	19750	11	0.000556962	0.000167884
10	C250	LTM	prev01	yes	SPACox	5e-05	19750	1	5.06329e-05	5.06316e-05
10	C250	LTM	prev01	yes	SPACox	5e-06	19750	0	0	0
10	C250	LTM	prev01	yes	SPACox	5e-07	19750	0	0	0
10	C250	LTM	prev01	yes	SPACox	5e-08	19750	0	0	0
1	C250	LTM	prev025	no	linear	0.05	19750	1031	0.0522025	0.00158278
1	C250	LTM	prev025	no	linear	0.005	19750	108	0.00546835	0.000524752
1	C250	LTM	prev025	no	linear	0.0005	19750	20	0.00101266	0.000226323
1	C250	LTM	prev025	no	linear	5e-05	19750	0	0	0
1	C250	LTM	prev025	no	linear	5e-06	19750	0	0	0
1	C250	LTM	prev025	no	linear	5e-07	19750	0	0	0
1	C250	LTM	prev025	no	linear	5e-08	19750	0	0	0
1	C250	LTM	prev025	no	SPACox	0.05	19750	1019	0.0515949	0.00157404
1	C250	LTM	prev025	no	SPACox	0.005	19750	103	0.00521519	0.000512526
1	C250	LTM	prev025	no	SPACox	0.0005	19750	15	0.000759494	0.000196026
1	C250	LTM	prev025	no	SPACox	5e-05	19750	0	0	0
1	C250	LTM	prev025	no	SPACox	5e-06	19750	0	0	0
1	C250	LTM	prev025	no	SPACox	5e-07	19750	0	0	0
1	C250	LTM	prev025	no	SPACox	5e-08	19750	0	0	0
2	C250	LTM	prev025	no	linear	0.05	19750	973	0.0492658	0.00153999
2	C250	LTM	prev025	no	linear	0.005	19750	131	0.00663291	0.000577595
2	C250	LTM	prev025	no	linear	0.0005	19750	20	0.00101266	0.000226323
2	C250	LTM	prev025	no	linear	5e-05	19750	4	0.000202532	0.000101256
2	C250	LTM	prev025	no	linear	5e-06	19750	0	0	0
2	C250	LTM	prev025	no	linear	5e-07	19750	0	0	0
2	C250	LTM	prev025	no	linear	5e-08	19750	0	0	0
2	C250	LTM	prev025	no	SPACox	0.05	19750	969	0.0490633	0.00153699
2	C250	LTM	prev025	no	SPACox	0.005	19750	125	0.00632911	0.000564299
2	C250	LTM	prev025	no	SPACox	0.0005	19750	25	0.00126582	0.000253004
2	C250	LTM	prev025	no	SPACox	5e-05	19750	3	0.000151899	8.76921e-05
2	C250	LTM	prev025	no	SPACox	5e-06	19750	0	0	0
2	C250	LTM	prev025	no	SPACox	5e-07	19750	0	0	0
2	C250	LTM	prev025	no	SPACox	5e-08	19750	0	0	0
3	C250	LTM	prev025	no	linear	0.05	19750	952	0.0482025	0.00152414
3	C250	LTM	prev025	no	linear	0.005	19750	102	0.00516456	0.000510045
3	C250	LTM	prev025	no	linear	0.0005	19750	11	0.000556962	0.000167884
3	C250	LTM	prev025	no	linear	5e-05	19750	1	5.06329e-05	5.06316e-05
3	C250	LTM	prev025	no	linear	5e-06	19750	0	0	0
3	C250	LTM	prev025	no	linear	5e-07	19750	0	0	0
3	C250	LTM	prev025	no	linear	5e-08	19750	0	0	0
3	C250	LTM	prev025	no	SPACox	0.05	19750	983	0.0497722	0.00154747
3	C250	LTM	prev025	no	SPACox	0.005	19750	99	0.00501266	0.000502527
3	C250	LTM	prev025	no	SPACox	0.0005	19750	14	0.000708861	0.000189384
3	C250	LTM	prev025	no	SPACox	5e-05	19750	1	5.06329e-05	5.06316e-05
[truncated: 8,081 more rows]
